# Supplementary material for: Trib1 Is Overexpressed in Systemic Lupus Erythematosus, While It Regulates Immunoglobulin Production in Murine B Cells
Source: Front Immunol. 2018 Mar 15;9:373. doi: 10.3389/fimmu.2018.00373 (PMC5862796; doi:10.3389/fimmu.2018.00373)
Supplement: TABLE S2 — | Proteomics raw data. [file table_2.xlsx]

## Sheet: data
Accession	Description	ΣCoverage	Σ# Proteins	Σ# Unique Peptides	Σ# Peptides	Σ# PSMs	Score A2	Coverage A2	# Peptides A2	# PSM A2	Score B2	Coverage B2	# Peptides B2	# PSM B2	Score C2	Coverage C2	# Peptides C2	# PSM C2	Score D2	Coverage D2	# Peptides D2	# PSM D2	Score E2	Coverage E2	# Peptides E2	# PSM E2	Score F2	Coverage F2	# Peptides F2	# PSM F2	Score G2	Coverage G2	# Peptides G2	# PSM G2	Score H2	Coverage H2	# Peptides H2	# PSM H2	Score I2	Coverage I2	# Peptides I2	# PSM I2	Score J2	Coverage J2	# Peptides J2	# PSM J2	Score K2	Coverage K2	# Peptides K2
sp	P00001 FLAG-HA-NLS-GFP_construction	100	1	41	43	3434	128.469	37.32	13	34	7.47947	9.15	2	2	15.534	14.08	3	4		0				0			12.9675	10.21	2	3	1721.08	90.85	36	434	187.412	77.46	20	46	152.683	61.97	16	41	108.121	61.27	16	28	63.1507	35.21	10
	A2	B2	C2	D2	E2	F2	G2	H2	I2	J2	K2	L2	M2	N2	O2	P2	Q2	R2	S2	T2	U2	V2	W2	X2	Y2	Z2	AA2	AB2	AC2	AD2	AE2	AF2	AG2	AH2	AI2	AJ2	Sequence	# Proteins	# Protein Groups	Protein Group Accessions	Modifications	Activation Type	ΔCn	Rank	Search Engine Rank	XCorr	# Missed Cleavages	Isolation Interference [%]	Ion Inject Time [ms]
																																	High				RPAEDMEEEQAFKR	4	2	P61979-3;sp		CID	0	1	1	7.03703	1	0	3
																																	High				RPAEDMEEEQAFKR	4	2	P61979-3;sp		CID	0	1	1	6.8892	1	10.8472	3
																																			High		GIDFKEDGNILGHKLEYNYNSHNVYIMADK	1	1	sp		CID	0	1	1	6.85918	2	3.27864	1
																																			High		RDHMVLLEFVTAAGITLGmDELYK	1	1	sp	M19(Oxidation)	CID	0	1	1	6.82838	1	16.3957	100
																																			High		HNIEDGSVQLADHYQQNTPIGDGPVLLPDNHYLSTQSALSK	1	1	sp		CID	0	1	1	6.80872	0	0.201531	0
							High																														DHmVLLEFVTAAGITLGmDELYK	1	1	sp	M3(Oxidation); M18(Oxidation)	CID	0	1	1	6.72239	0	0	2
										High																											RPAEDMEEEQAFKR	4	2	P61979-3;sp		CID	0	1	1	6.64705	1	17.2103	14
							High																														IRHNIEDGSVQLADHYQQNTPIGDGPVLLPDNHYLSTQSALSK	1	1	sp		CID	0	1	1	6.62901	1	0.812394	1
							High																														SRGGVSKGEELFTGVVPILVELDGDVNGHK	1	1	sp		CID	0	1	1	6.61489	2	8.33446	5
																																	High				HNIEDGSVQLADHYQQNTPIGDGPVLLPDNHYLSTQSALSK	1	1	sp		CID	0	1	1	6.59499	0	86.1829	24
																																				High	RDHMVLLEFVTAAGITLGmDELYK	1	1	sp	M19(Oxidation)	CID	0	1	1	6.55672	1	29.3052	8
																																			High		HNIEDGSVQLADHYQQNTPIGDGPVLLPDNHYLSTQSALSK	1	1	sp		CID	0	1	1	6.54817	0	26.9579	4
																																	High				MDYKDDDDKGGYPYDVPDYASLGGK	1	1	sp		CID	0	1	1	6.52048	2	12.7821	10
																																				High	HNIEDGSVQLADHYQQNTPIGDGPVLLPDNHYLSTQSALSK	1	1	sp		CID	0	1	1	6.47418	0	13.6132	8
								High																													RPAEDMEEEQAFKR	4	2	P61979-3;sp		CID	0	1	1	6.36133	1	29.7679	10
							High																														RPAEDMEEEQAFKR	4	2	P61979-3;sp		CID	0	1	1	6.34613	1	3.05368	1
							High																														mDYKDDDDKGGYPYDVPDYASLGGK	1	1	sp	M1(Oxidation)	CID	0	1	1	6.26982	2	3.15479	6
														High																							RPAEDMEEEQAFKR	4	2	P61979-3;sp		CID	0	1	1	6.21316	1	0.571715	0
																																			High		GIDFKEDGNILGHKLEYNYNSHNVYIMADK	1	1	sp		CID	0	1	1	6.20778	2	7.96942	1
							High																														GIDFKEDGNILGHKLEYNYNSHNVYIMADK	1	1	sp		CID	0	1	1	6.1506	2	68.1027	9
							High																														HNIEDGSVQLADHYQQNTPIGDGPVLLPDNHYLSTQSALSK	1	1	sp		CID	0	1	1	6.14398	0	0	2
																																			High		GGVSKGEELFTGVVPILVELDGDVNGHK	1	1	sp		CID	0	1	1	6.12802	1	69.1114	15
																								High													DHmVLLEFVTAAGITLGmDELYK	1	1	sp	M3(Oxidation); M18(Oxidation)	CID	0	1	1	6.09568	0	8.98156	1
							High																														RPAEDMEEEQAFKR	4	2	P61979-3;sp		CID	0	1	1	6.08602	1	0.582444	1
																																			High		HNIEDGSVQLADHYQQNTPIGDGPVLLPDNHYLSTQSALSK	1	1	sp		CID	0	1	1	6.06418	0	9.47065	3
														High																							HNIEDGSVQLADHYQQNTPIGDGPVLLPDNHYLSTQSALSK	1	1	sp		CID	0	1	1	6.05575	0	16.6597	56
																												High									GGVSKGEELFTGVVPILVELDGDVNGHK	1	1	sp		CID	0	1	1	6.03764	1	27.0957	15
							High																														FSVSGEGEGDATYGKLTLK	1	1	sp		CID	0	1	1	6.02679	1	14.8441	57
							High																														RPAEDMEEEQAFKR	4	2	P61979-3;sp		CID	0	1	1	6.02378	1	36.7355	23
																																	High				RPAEDMEEEQAFKR	4	2	P61979-3;sp		CID	0	1	1	5.99698	1	0	22
																																			High		HNIEDGSVQLADHYQQNTPIGDGPVLLPDNHYLSTQSALSK	1	1	sp		CID	0	1	1	5.98418	0	0.91006	0
																								High													RDHmVLLEFVTAAGITLGmDELYK	1	1	sp	M4(Oxidation); M19(Oxidation)	CID	0	1	1	5.95686	1	0	100
														High																							RPAEDMEEEQAFKR	4	2	P61979-3;sp		CID	0	1	1	5.93811	1	6.06359	8
																																	High				RPAEDMEEEQAFKR	4	2	P61979-3;sp		CID	0	1	1	5.9379	1	2.03724	0
																																	High				RPAEDMEEEQAFKR	4	2	P61979-3;sp		CID	0	1	1	5.93475	1	29.7538	12
																																			High		LEYNYNSHNVYIMADK	1	1	sp		CID	0	1	1	5.91946	0	4.42608	2
							High																														GIDFKEDGNILGHKLEYNYNSHNVYIMADK	1	1	sp		CID	0	1	1	5.91925	2	21.4435	0
							High																														HNIEDGSVQLADHYQQNTPIGDGPVLLPDNHYLSTQSALSK	1	1	sp		CID	0	1	1	5.8924	0	0	0
							High																														GGVSKGEELFTGVVPILVELDGDVNGHK	1	1	sp		CID	0	1	1	5.89037	1	3.09826	2
	High																																				FSVSGEGEGDATYGKLTLK	1	1	sp		CID	0	1	1	5.8868	1	11.5892	62
														High																							LEYNYNSHNVYIMADK	1	1	sp		CID	0	1	1	5.8815	0	11.9382	97
																																	High				LEYNYNSHNVYImADK	1	1	sp	M13(Oxidation)	CID	0	1	1	5.87454	0	38.9036	21
																								High													RPAEDMEEEQAFKR	4	2	P61979-3;sp		CID	0	1	1	5.8613	1	39.1463	10
																								High													RPAEDMEEEQAFKR	4	2	P61979-3;sp		CID	0	1	1	5.85734	1	4.14427	1
																																			High		RPAEDMEEEQAFKR	4	2	P61979-3;sp		CID	0	1	1	5.84187	1	58.7832	8
																																	High				HNIEDGSVQLADHYQQNTPIGDGPVLLPDNHYLSTQSALSK	1	1	sp		CID	0	1	1	5.84075	0	0	0
							High																														LEYNYNSHNVYIMADK	1	1	sp		CID	0	1	1	5.82503	0	1.669	6
							High																														RPAEDMEEEQAFKR	4	2	P61979-3;sp		CID	0	1	1	5.80508	1	5.22801	1
																																			High		RPAEDMEEEQAFKR	4	2	P61979-3;sp		CID	0	1	1	5.79451	1	0.34865	0
																																	High				GGVSKGEELFTGVVPILVELDGDVNGHK	1	1	sp		CID	0	1	1	5.78808	1	48.6099	20
																								High													GIDFKEDGNILGHKLEYNYNSHNVYImADK	1	1	sp	M27(Oxidation)	CID	0	1	1	5.78673	2	10.5228	2
														High																							LEYNYNSHNVYIMADK	1	1	sp		CID	0	1	1	5.78534	0	8.1368	18
																								High													HNIEDGSVQLADHYQQNTPIGDGPVLLPDNHYLSTQSALSK	1	1	sp		CID	0	1	1	5.78151	0	9.58608	2
														High																							HNIEDGSVQLADHYQQNTPIGDGPVLLPDNHYLSTQSALSK	1	1	sp		CID	0	1	1	5.77539	0	0	29
																																			High		SRGGVSKGEELFTGVVPILVELDGDVNGHK	1	1	sp		CID	0	1	1	5.76762	2	39.1082	4
																																	High				HNIEDGSVQLADHYQQNTPIGDGPVLLPDNHYLSTQSALSK	1	1	sp		CID	0	1	1	5.76738	0	31.674	15
							High																														GIDFKEDGNILGHKLEYNYNSHNVYIMADK	1	1	sp		CID	0	1	1	5.74752	2	0	2
																																	High				RPAEDMEEEQAFKR	4	2	P61979-3;sp		CID	0	1	1	5.73861	1	14.4909	1
																																			High		LEYNYNSHNVYIMADK	1	1	sp		CID	0	1	1	5.73219	0	0	0
																																	High				FSVSGEGEGDATYGKLTLK	1	1	sp		CID	0	1	1	5.727	1	19.0813	2
												High																									RPAEDMEEEQAFKR	4	2	P61979-3;sp		CID	0	1	1	5.72536	1	41.4145	23
							High																														GGVSKGEELFTGVVPILVELDGDVNGHK	1	1	sp		CID	0	1	1	5.72213	1	21.8453	13
																																	High				HNIEDGSVQLADHYQQNTPIGDGPVLLPDNHYLSTQSALSK	1	1	sp		CID	0	1	1	5.69318	0	6.22752	1
																																			High		IRHNIEDGSVQLADHYQQNTPIGDGPVLLPDNHYLSTQSALSK	1	1	sp		CID	0	1	1	5.68806	1	1.98155	0
																								High													HNIEDGSVQLADHYQQNTPIGDGPVLLPDNHYLSTQSALSK	1	1	sp		CID	0	1	1	5.67418	0	36.1082	13
							High																														GGVSKGEELFTGVVPILVELDGDVNGHK	1	1	sp		CID	0	1	1	5.66979	1	24.4623	11
																																	High				GGVSKGEELFTGVVPILVELDGDVNGHK	1	1	sp		CID	0	1	1	5.66329	1	0.451739	0
																																			High		SRGGVSKGEELFTGVVPILVELDGDVNGHK	1	1	sp		CID	0	1	1	5.66048	2	18.9433	8
																																	High				HNIEDGSVQLADHYQQNTPIGDGPVLLPDNHYLSTQSALSK	1	1	sp		CID	0	1	1	5.6378	0	19.2731	14
																																			High		IRHNIEDGSVQLADHYQQNTPIGDGPVLLPDNHYLSTQSALSK	1	1	sp		CID	0	1	1	5.63716	1	0.611234	0
																																			High		LEYNYNSHNVYIMADK	1	1	sp		CID	0	1	1	5.63528	0	21.7273	4
																								High													DHmVLLEFVTAAGITLGmDELYKGGS	1	1	sp	M3(Oxidation); M18(Oxidation)	CID	0	1	1	5.63307	1	32.8157	10
										High																											FSVSGEGEGDATYGK	1	1	sp		CID	0	1	1	5.62423	0	25.5322	100
																																			High		GGVSKGEELFTGVVPILVELDGDVNGHK	1	1	sp		CID	0	1	1	5.62259	1	40.9025	2
																																			High		HNIEDGSVQLADHYQQNTPIGDGPVLLPDNHYLSTQSALSK	1	1	sp		CID	0	1	1	5.62258	0	61.4206	53
														High																							HNIEDGSVQLADHYQQNTPIGDGPVLLPDNHYLSTQSALSK	1	1	sp		CID	0	1	1	5.62197	0	3.74303	40
							High																														RPAEDMEEEQAFKR	4	2	P61979-3;sp		CID	0	1	1	5.6169	1	68.6592	15
														High																							RPAEDMEEEQAFKR	4	2	P61979-3;sp		CID	0	1	1	5.61064	1	40.3026	32
							High																														DHmVLLEFVTAAGITLGmDELYK	1	1	sp	M3(Oxidation); M18(Oxidation)	CID	0	1	1	5.60777	0	9.58746	3
																																			High		RPAEDMEEEQAFKR	4	2	P61979-3;sp		CID	0	1	1	5.59392	1	32.1345	4
																																	High				HNIEDGSVQLADHYQQNTPIGDGPVLLPDNHYLSTQSALSK	1	1	sp		CID	0	1	1	5.59305	0	65.6841	14
							High																														RPAEDMEEEQAFKR	4	2	P61979-3;sp		CID	0	1	1	5.59117	1	41.4086	33
																																			High		LEYNYNSHNVYIMADK	1	1	sp		CID	0	1	1	5.58382	0	63.5102	9
																																			High		HNIEDGSVQLADHYQQNTPIGDGPVLLPDNHYLSTQSALSK	1	1	sp		CID	0	1	1	5.54994	0	47.5328	63
																																				High	RDHMVLLEFVTAAGITLGmDELYK	1	1	sp	M19(Oxidation)	CID	0	1	1	5.54939	1	62.7923	100
							High																														FSVSGEGEGDATYGKLTLK	1	1	sp		CID	0	1	1	5.54572	1	12.0606	8
																																	High				LEYNYNSHNVYImADK	1	1	sp	M13(Oxidation)	CID	0	1	1	5.5419	0	39.1616	100
																																	High				HNIEDGSVQLADHYQQNTPIGDGPVLLPDNHYLSTQSALSK	1	1	sp		CID	0	1	1	5.53531	0	10.6612	5
							High																														LEYNYNSHNVYIMADKQK	1	1	sp		CID	0	1	1	5.5236	1	0	1
																																			High		IRHNIEDGSVQLADHYQQNTPIGDGPVLLPDNHYLSTQSALSK	1	1	sp		CID	0	1	1	5.50789	1	44.1078	7
																																			High		RPAEDMEEEQAFKR	4	2	P61979-3;sp		CID	0	1	1	5.49642	1	72.7379	11
																																	High				HNIEDGSVQLADHYQQNTPIGDGPVLLPDNHYLSTQSALSK	1	1	sp		CID	0	1	1	5.48802	0	0.0714021	0
							High																														LEYNYNSHNVYIMADK	1	1	sp		CID	0	1	1	5.47841	0		15
																																	High				RPAEDMEEEQAFKR	4	2	P61979-3;sp		CID	0	1	1	5.47616	1	11.5817	2
																								High													GEELFTGVVPILVELDGDVNGHKFSVSGEGEGDATYGK	1	1	sp		CID	0	1	1	5.47386	1	0.605207	5
							High																														RPAEDMEEEQAFKR	4	2	P61979-3;sp		CID	0	1	1	5.46958	1	0.260146	0
																																			High		RPAEDMEEEQAFKR	4	2	P61979-3;sp		CID	0	1	1	5.46918	1	32.241	10
																																			High		LEYNYNSHNVYImADK	1	1	sp	M13(Oxidation)	CID	0	1	1	5.46552	0	58.3749	9
																								High													GGVSKGEELFTGVVPILVELDGDVNGHK	1	1	sp		CID	0	1	1	5.45433	1	0.630308	0
								High																													GGVSKGEELFTGVVPILVELDGDVNGHK	1	1	sp		CID	0	1	1	5.45379	1	19.7915	40
																																			High		DDDDKGGYPYDVPDYASLGGK	1	1	sp		CID	0	1	1	5.45129	1	8.38022	3
																																			High		SRGGVSKGEELFTGVVPILVELDGDVNGHK	1	1	sp		CID	0	1	1	5.43512	2	55.1556	4
																																			High		LEYNYNSHNVYIMADK	1	1	sp		CID	0	1	1	5.43181	0	40.9332	22
																																			High		RDHmVLLEFVTAAGITLGmDELYK	1	1	sp	M4(Oxidation); M19(Oxidation)	CID	0	1	1	5.42768	1	34.1868	3
																																	High				LEYNYNSHNVYImADK	1	1	sp	M13(Oxidation)	CID	0	1	1	5.42764	0	0	28
																																	High				LEYNYNSHNVYIMADK	1	1	sp		CID	0	1	1	5.41334	0	26.973	19
																																				High	RDHMVLLEFVTAAGITLGmDELYK	1	1	sp	M19(Oxidation)	CID	0	1	1	5.41304	1	51.4424	17
																																	High				RPAEDMEEEQAFKR	4	2	P61979-3;sp		CID	0	1	1	5.41217	1	19.8289	10
																																	High				LEYNYNSHNVYIMADK	1	1	sp		CID	0	1	1	5.40962	0	0.327098	1
																																	High				RPAEDMEEEQAFKR	4	2	P61979-3;sp		CID	0	1	1	5.40361	1	80.5832	10
							High																														DDDDKGGYPYDVPDYASLGGK	1	1	sp		CID	0	1	1	5.39461	1	0	5
																								High													FSVSGEGEGDATYGK	1	1	sp		CID	0	1	1	5.3768	0	25.5644	20
																																			High		GGVSKGEELFTGVVPILVELDGDVNGHK	1	1	sp		CID	0	1	1	5.37372	1	0.0644378	0
																																			High		RPAEDMEEEQAFK	4	2	sp;P61979-3		CID	0	1	1	5.3736	0	40.3284	3
																																			High		GIDFKEDGNILGHKLEYNYNSHNVYIMADK	1	1	sp		CID	0	1	1	5.37186	2	8.41508	2
																																			High		FSVSGEGEGDATYGK	1	1	sp		CID	0	1	1	5.35341	0	16.8112	7
																																	High				HNIEDGSVQLADHYQQNTPIGDGPVLLPDNHYLSTQSALSK	1	1	sp		CID	0	1	1	5.35097	0	52.5192	26
																																	High				RPAEDMEEEQAFKR	4	2	P61979-3;sp		CID	0	1	1	5.34887	1	20.5236	2
																																	High				RPAEDMEEEQAFKR	4	2	P61979-3;sp		CID	0	1	1	5.34858	1	0.265186	0
																																			High		LEYNYNSHNVYIMADK	1	1	sp		CID	0	1	1	5.34562	0	2.42446	1
							High																														LEYNYNSHNVYIMADK	1	1	sp		CID	0	1	1	5.33894	0	1.24258	3
																																			High		RDHMVLLEFVTAAGITLGmDELYK	1	1	sp	M19(Oxidation)	CID	0	1	1	5.33848	1	0	40
																																	High				DDDDKGGYPYDVPDYASLGGK	1	1	sp		CID	0	1	1	5.32972	1	16.1293	14
																								High													SRGGVSKGEELFTGVVPILVELDGDVNGHK	1	1	sp		CID	0	1	1	5.32916	2	3.052	0
							High																														RPAEDMEEEQAFKR	4	2	P61979-3;sp		CID	0	1	1	5.32859	1	0	2
							High																														HNIEDGSVQLADHYQQNTPIGDGPVLLPDNHYLSTQSALSK	1	1	sp		CID	0	1	1	5.32696	0	0.324993	0
																																			High		HNIEDGSVQLADHYQQNTPIGDGPVLLPDNHYLSTQSALSK	1	1	sp		CID	0	1	1	5.3254	0	2.35064	0
							High																														RPAEDMEEEQAFKR	4	2	P61979-3;sp		CID	0	1	1	5.32408	1	42.7591	20
																								High													RPAEDMEEEQAFKR	4	2	P61979-3;sp		CID	0	1	1	5.32336	1	44.6418	100
														High																							FSVSGEGEGDATYGKLTLK	1	1	sp		CID	0	1	1	5.31527	1	39.7684	9
																																	High				RPAEDMEEEQAFKR	4	2	P61979-3;sp		CID	0	1	1	5.31164	1	0	7
																								High													MDYKDDDDKGGYPYDVPDYASLGGK	1	1	sp		CID	0	1	1	5.3099	2	21.2055	40
																																	High				LEYNYNSHNVYIMADK	1	1	sp		CID	0	1	1	5.30792	0	0	0
														High																							MDYKDDDDKGGYPYDVPDYASLGGK	1	1	sp		CID	0	1	1	5.3064	2	33.2902	24
																																			High		FSVSGEGEGDATYGKLTLK	1	1	sp		CID	0	1	1	5.30355	1	9.25112	1
							High																														SRGGVSKGEELFTGVVPILVELDGDVNGHK	1	1	sp		CID	0	1	1	5.30253	2	15.3532	3
																																	High				DDDDKGGYPYDVPDYASLGGK	1	1	sp		CID	0	1	1	5.30142	1	0	1
							High																														RDHmVLLEFVTAAGITLGmDELYK	1	1	sp	M4(Oxidation); M19(Oxidation)	CID	0	1	1	5.29727	1	26.6209	12
									High																												FSVSGEGEGDATYGK	1	1	sp		CID	0	1	1	5.29654	0	24.0306	34
																																	High				MDYKDDDDKGGYPYDVPDYASLGGK	1	1	sp		CID	0	1	1	5.2963	2	2.00175	1
																																			High		GGVSKGEELFTGVVPILVELDGDVNGHK	1	1	sp		CID	0	1	1	5.2944	1	44.7026	11
																																			High		HNIEDGSVQLADHYQQNTPIGDGPVLLPDNHYLSTQSALSK	1	1	sp		CID	0	1	1	5.28751	0	13.4639	4
																								High													FSVSGEGEGDATYGKLTLK	1	1	sp		CID	0	1	1	5.28569	1	24.8096	26
							High																														RPAEDMEEEQAFKR	4	2	P61979-3;sp		CID	0	1	1	5.27078	1	52.7605	13
																								High													RPAEDMEEEQAFKR	4	2	P61979-3;sp		CID	0	1	1	5.25365	1	5.45937	10
																																			High		HNIEDGSVQLADHYQQNTPIGDGPVLLPDNHYLSTQSALSK	1	1	sp		CID	0	1	1	5.24552	0	0.197532	0
							High																														FSVSGEGEGDATYGK	1	1	sp		CID	0	1	1	5.24489	0	28.2102	12
							High																														LEYNYNSHNVYIMADKQK	1	1	sp		CID	0	1	1	5.24487	1	62.8808	45
																																			High		DDDDKGGYPYDVPDYASLGGK	1	1	sp		CID	0	1	1	5.24239	1	28.6797	15
							High																														GGVSKGEELFTGVVPILVELDGDVNGHK	1	1	sp		CID	0	1	1	5.24226	1	91.0325	24
																																	High				HNIEDGSVQLADHYQQNTPIGDGPVLLPDNHYLSTQSALSK	1	1	sp		CID	0	1	1	5.23968	0	19.8952	7
	High																																				FSVSGEGEGDATYGKLTLK	1	1	sp		CID	0	1	1	5.23689	1	0	16
																								High													DDDDKGGYPYDVPDYASLGGK	1	1	sp		CID	0	1	1	5.23629	1	1.51505	14
																																			High		DDDDKGGYPYDVPDYASLGGK	1	1	sp		CID	0	1	1	5.23433	1	15.2601	4
																																			High		HNIEDGSVQLADHYQQNTPIGDGPVLLPDNHYLSTQSALSK	1	1	sp		CID	0	1	1	5.23142	0	19.1555	2
																																	High				RPAEDMEEEQAFKR	4	2	P61979-3;sp		CID	0	1	1	5.23035	1	9.79008	4
																								High													DHmVLLEFVTAAGITLGmDELYKGGS	1	1	sp	M3(Oxidation); M18(Oxidation)	CID	0	1	1	5.22875	1	32.4802	4
																																	High				DDDDKGGYPYDVPDYASLGGKRPAEDMEEEQAFK	1	1	sp		CID	0	1	1	5.22579	2	4.80777	3
																								High													RPAEDmEEEQAFKR	4	2	sp;P61979-3	M6(Oxidation)	CID	0	1	1	5.22418	1	7.70624	4
																								High													RPAEDMEEEQAFKR	4	2	P61979-3;sp		CID	0	1	1	5.22394	1	19.9504	18
														High																							RPAEDMEEEQAFKR	4	2	P61979-3;sp		CID	0	1	1	5.22216	1	6.52885	49
																																			High		FSVSGEGEGDATYGK	1	1	sp		CID	0	1	1	5.21929	0	0	26
																								High													FSVSGEGEGDATYGK	1	1	sp		CID	0	1	1	5.21742	0	14.8673	16
																																			High		RPAEDMEEEQAFKR	4	2	P61979-3;sp		CID	0	1	1	5.21713	1	59.3296	7
																																	High				IRHNIEDGSVQLADHYQQNTPIGDGPVLLPDNHYLSTQSALSK	1	1	sp		CID	0	1	1	5.21589	1	0.716248	0
							High																														SRGGVSKGEELFTGVVPILVELDGDVNGHK	1	1	sp		CID	0	1	1	5.21094	2	1.13185	0
							High																														RPAEDMEEEQAFKR	4	2	P61979-3;sp		CID	0	1	1	5.20674	1	38.0934	34
																																	High				LEYNYNSHNVYIMADK	1	1	sp		CID	0	1	1	5.20509	0	0	0
																																	High				RPAEDMEEEQAFK	4	2	sp;P61979-3		CID	0	1	1	5.20086	0	34.7673	76
																																			High		FSVSGEGEGDATYGK	1	1	sp		CID	0	1	1	5.19444	0	43.8145	7
							High																														FSVSGEGEGDATYGK	1	1	sp		CID	0	1	1	5.18957	0	6.81424	2
							High																														DDDDKGGYPYDVPDYASLGGK	1	1	sp		CID	0	1	1	5.18622	1	8.2225	29
														High																							FSVSGEGEGDATYGK	1	1	sp		CID	0	1	1	5.18439	0	38.7008	13
																																	High				FSVSGEGEGDATYGK	1	1	sp		CID	0	1	1	5.17945	0	26.2288	41
														High																							RPAEDmEEEQAFKR	4	2	sp;P61979-3	M6(Oxidation)	CID	0	1	1	5.17626	1	31.0801	70
							High																														GGVSKGEELFTGVVPILVELDGDVNGHK	1	1	sp		CID	0	1	1	5.1758	1	9.55508	3
							High																														GGVSKGEELFTGVVPILVELDGDVNGHK	1	1	sp		CID	0	1	1	5.17485	1	0.238816	0
																																			High		RPAEDMEEEQAFK	4	2	sp;P61979-3		CID	0	1	1	5.17433	0	44.573	12
														High																							RPAEDmEEEQAFK	4	2	sp;P61979-3	M6(Oxidation)	CID	0	1	1	5.16999	0	0.825668	1
																																	High				HNIEDGSVQLADHYQQNTPIGDGPVLLPDNHYLSTQSALSK	1	1	sp		CID	0	1	1	5.16911	0	6.37304	1
																																		High			HNIEDGSVQLADHYQQNTPIGDGPVLLPDNHYLSTQSALSK	1	1	sp		CID	0	1	1	5.16747	0	45.1407	25
																																	High				RPAEDMEEEQAFK	4	2	sp;P61979-3		CID	0	1	1	5.1649	0	30.6484	39
								High																													RPAEDmEEEQAFK	4	2	sp;P61979-3	M6(Oxidation)	CID	0	1	1	5.16208	0	6.1422	28
																																	High				RPAEDMEEEQAFKR	4	2	P61979-3;sp		CID	0	1	1	5.15865	1	51.8044	14
																								High													HNIEDGSVQLADHYQQNTPIGDGPVLLPDNHYLSTQSALSK	1	1	sp		CID	0	1	1	5.15802	0	0.116537	0
																																			High		RPAEDMEEEQAFK	4	2	sp;P61979-3		CID	0	1	1	5.15596	0	62.887	26
																																	High				HNIEDGSVQLADHYQQNTPIGDGPVLLPDNHYLSTQSALSK	1	1	sp		CID	0	1	1	5.15232	0	16.3757	11
																																	High				GGVSKGEELFTGVVPILVELDGDVNGHK	1	1	sp		CID	0	1	1	5.15017	1	83.6793	32
								High																													RPAEDMEEEQAFKR	4	2	P61979-3;sp		CID	0	1	1	5.14818	1	10.9861	22
																																			High		LEYNYNSHNVYIMADK	1	1	sp		CID	0	1	1	5.14784	0	0.12157	0
																																	High				HNIEDGSVQLADHYQQNTPIGDGPVLLPDNHYLSTQSALSK	1	1	sp		CID	0	1	1	5.1423	0	11.2327	36
							High																														GGVSKGEELFTGVVPILVELDGDVNGHKFSVSGEGEGDATYGK	1	1	sp		CID	0	1	1	5.13564	2	0.531039	2
																																	High				RPAEDMEEEQAFK	4	2	sp;P61979-3		CID	0	1	1	5.13345	0	44.9461	41
																																			High		GEELFTGVVPILVELDGDVNGHK	1	1	sp		CID	0	1	1	5.13157	0	11.9585	2
																								High													mDYKDDDDKGGYPYDVPDYASLGGK	1	1	sp	M1(Oxidation)	CID	0	1	1	5.13155	2	3.22052	4
														High																							DDDDKGGYPYDVPDYASLGGK	1	1	sp		CID	0	1	1	5.12874	1	4.22586	12
																								High													TRAEVKFEGDTLVNR	1	1	sp		CID	0	1	1	5.12831	2	0	100
																																			High		LEYNYNSHNVYIMADK	1	1	sp		CID	0	1	1	5.12268	0	48.0902	7
																											High										FSVSGEGEGDATYGK	1	1	sp		CID	0	1	1	5.12206	0	7.19782	11
																																			High		DDDDKGGYPYDVPDYASLGGK	1	1	sp		CID	0	1	1	5.11891	1	1.38324	2
																																			High		GGVSKGEELFTGVVPILVELDGDVNGHK	1	1	sp		CID	0	1	1	5.1173	1	87.4478	10
																																			High		GEELFTGVVPILVELDGDVNGHK	1	1	sp		CID	0	1	1	5.11488	0	74.2466	9
																								High													GGVSKGEELFTGVVPILVELDGDVNGHK	1	1	sp		CID	0	1	1	5.11259	1	74.4645	4
								High																													FSVSGEGEGDATYGK	1	1	sp		CID	0	1	1	5.11163	0	8.48351	86
																																				High	RDHMVLLEFVTAAGITLGMDELYK	1	1	sp		CID	0	1	1	5.10964	1	3.92544	30
																																	High				RPAEDmEEEQAFKR	4	2	sp;P61979-3	M6(Oxidation)	CID	0	1	1	5.10908	1	1.11853	0
														High																							RPAEDMEEEQAFK	4	2	sp;P61979-3		CID	0	1	1	5.10731	0	72.7785	98
										High																											DHmVLLEFVTAAGITLGmDELYK	1	1	sp	M3(Oxidation); M18(Oxidation)	CID	0	1	1	5.10664	0	54.8794	100
							High																														DHmVLLEFVTAAGITLGmDELYKGGS	1	1	sp	M3(Oxidation); M18(Oxidation)	CID	0	1	1	5.1058	1	42.8138	36
																																	High				FSVSGEGEGDATYGK	1	1	sp		CID	0	1	1	5.10445	0	20.0389	6
																																	High				RPAEDMEEEQAFKR	4	2	P61979-3;sp		CID	0	1	1	5.0959	1	67.087	12
																																	High				DDDDKGGYPYDVPDYASLGGK	1	1	sp		CID	0	1	1	5.09498	1	0.0754965	0
							High																														RPAEDMEEEQAFKR	4	2	P61979-3;sp		CID	0	1	1	5.09454	1	46.9578	86
																								High													DHMVLLEFVTAAGITLGmDELYK	1	1	sp	M18(Oxidation)	CID	0	1	1	5.09005	0	22.8441	1
																								High													DHmVLLEFVTAAGITLGmDELYK	1	1	sp	M3(Oxidation); M18(Oxidation)	CID	0	1	1	5.08397	0	4.82904	14
																								High													HNIEDGSVQLADHYQQNTPIGDGPVLLPDNHYLSTQSALSK	1	1	sp		CID	0	1	1	5.08349	0	35.8359	11
																								High													LEYNYNSHNVYIMADK	1	1	sp		CID	0	1	1	5.08201	0	0.579324	2
																																	High				LEYNYNSHNVYIMADK	1	1	sp		CID	0	1	1	5.07751	0	51.0609	100
																																				High	FSVSGEGEGDATYGK	1	1	sp		CID	0	1	1	5.07262	0	51.9893	86
																								High													RPAEDmEEEQAFKR	4	2	sp;P61979-3	M6(Oxidation)	CID	0	1	1	5.07121	1	0	34
																								High													DHmVLLEFVTAAGITLGmDELYK	1	1	sp	M3(Oxidation); M18(Oxidation)	CID	0	1	1	5.0712	0	12.7858	19
														High																							FSVSGEGEGDATYGK	1	1	sp		CID	0	1	1	5.07082	0	4.35007	4
																																	High				IRHNIEDGSVQLADHYQQNTPIGDGPVLLPDNHYLSTQSALSK	1	1	sp		CID	0	1	1	5.06951	1	0.636716	0
																																	High				RPAEDMEEEQAFK	4	2	sp;P61979-3		CID	0	1	1	5.06776	0	91.9252	21
																																	High				FSVSGEGEGDATYGK	1	1	sp		CID	0	1	1	5.0675	0	15.0046	10
																																			High		MDYKDDDDKGGYPYDVPDYASLGGK	1	1	sp		CID	0	1	1	5.06718	2	4.22767	5
																																	High				DDDDKGGYPYDVPDYASLGGK	1	1	sp		CID	0	1	1	5.06712	1	1.4113	0
							High																														GIDFKEDGNILGHKLEYNYNSHNVYIMADK	1	1	sp		CID	0	1	1	5.0667	2	0	8
							High																														IRHNIEDGSVQLADHYQQNTPIGDGPVLLPDNHYLSTQSALSK	1	1	sp		CID	0	1	1	5.06118	1	2.90966	1
											High																										FSVSGEGEGDATYGK	1	1	sp		CID	0	1	1	5.06082	0	0	100
								High																													DHmVLLEFVTAAGITLGmDELYK	1	1	sp	M3(Oxidation); M18(Oxidation)	CID	0	1	1	5.05414	0	24.5312	14
																																	High				FSVSGEGEGDATYGK	1	1	sp		CID	0	1	1	5.05217	0	5.46478	5
																																			High		GEELFTGVVPILVELDGDVNGHK	1	1	sp		CID	0	1	1	5.05059	0	11.0354	3
																																High					FSVSGEGEGDATYGK	1	1	sp		CID	0	1	1	5.05032	0	67.5041	15
							High																														RPAEDMEEEQAFKR	4	2	P61979-3;sp		CID	0	1	1	5.04926	1	33.9412	4
																																	High				HNIEDGSVQLADHYQQNTPIGDGPVLLPDNHYLSTQSALSK	1	1	sp		CID	0	1	1	5.0478	0	6.06543	0
																																			High		RDHMVLLEFVTAAGITLGmDELYK	1	1	sp	M19(Oxidation)	CID	0	1	1	5.04504	1	17.4087	100
														High																							RPAEDmEEEQAFK	4	2	sp;P61979-3	M6(Oxidation)	CID	0	1	1	5.0433	0	8.09832	3
																								High													RPAEDMEEEQAFKR	4	2	P61979-3;sp		CID	0	1	1	5.03863	1	1.85023	1
																																			High		RPAEDMEEEQAFKR	4	2	P61979-3;sp		CID	0	1	1	5.0377	1	61.7965	3
																																	High				HNIEDGSVQLADHYQQNTPIGDGPVLLPDNHYLSTQSALSK	1	1	sp		CID	0	1	1	5.03722	0	7.9149	6
							High																														LEYNYNSHNVYIMADK	1	1	sp		CID	0	1	1	5.03639	0	49.1844	7
																																			High		GGVSKGEELFTGVVPILVELDGDVNGHK	1	1	sp		CID	0	1	1	5.03597	1	94.3817	23
																																			High		SRGGVSKGEELFTGVVPILVELDGDVNGHK	1	1	sp		CID	0	1	1	5.03553	2	72.5774	14
														High																							RPAEDMEEEQAFK	4	2	sp;P61979-3		CID	0	1	1	5.03539	0	10.4543	11
																																			High		RPAEDMEEEQAFK	4	2	sp;P61979-3		CID	0	1	1	5.03356	0	45.0113	31
																																			High		FSVSGEGEGDATYGK	1	1	sp		CID	0	1	1	5.02995	0	22.1993	2
																																	High				RPAEDMEEEQAFKR	4	2	P61979-3;sp		CID	0	1	1	5.0296	1	79.5958	77
																																	High				HNIEDGSVQLADHYQQNTPIGDGPVLLPDNHYLSTQSALSK	1	1	sp		CID	0	1	1	5.02817	0	40.4043	18
																																				High	HNIEDGSVQLADHYQQNTPIGDGPVLLPDNHYLSTQSALSK	1	1	sp		CID	0	1	1	5.02771	0	33.7748	41
										High																											GGVSKGEELFTGVVPILVELDGDVNGHK	1	1	sp		CID	0	1	1	5.02414	1	75.0012	39
													High																								RPAEDMEEEQAFKR	4	2	P61979-3;sp		CID	0	1	1	5.01964	1	68.4474	47
							High																														RPAEDMEEEQAFKR	4	2	P61979-3;sp		CID	0	1	1	5.01911	1	31.1561	35
																																			High		FSVSGEGEGDATYGK	1	1	sp		CID	0	1	1	5.01769	0	3.76177	1
							High																														GIDFKEDGNILGHKLEYNYNSHNVYImADK	1	1	sp	M27(Oxidation)	CID	0	1	1	5.01693	2	22.808	2
																																	High				RPAEDMEEEQAFKR	4	2	P61979-3;sp		CID	0	1	1	5.01439	1	64.768	3
														High																							FSVSGEGEGDATYGK	1	1	sp		CID	0	1	1	5.01385	0	13.4238	22
																																	High				RPAEDMEEEQAFKR	4	2	P61979-3;sp		CID	0	1	1	5.01185	1	28.116	3
							High																														AEVKFEGDTLVNRIELK	1	1	sp		CID	0	1	1	5.0104	2	35.0166	8
																																	High				RPAEDMEEEQAFK	4	2	sp;P61979-3		CID	0	1	1	5.01005	0	18.602	23
																																			High		GGVSKGEELFTGVVPILVELDGDVNGHK	1	1	sp		CID	0	1	1	5.00941	1	59.9597	5
																																	High				RPAEDMEEEQAFK	4	2	sp;P61979-3		CID	0	1	1	5.00843	0	11.5963	1
																																	High				FSVSGEGEGDATYGK	1	1	sp		CID	0	1	1	5.00743	0	15.6425	8
																																			High		SRGGVSKGEELFTGVVPILVELDGDVNGHK	1	1	sp		CID	0	1	1	5.00481	2	45.2453	8
														High																							FSVSGEGEGDATYGK	1	1	sp		CID	0	1	1	5.00059	0	14.7572	21
																																	High				HNIEDGSVQLADHYQQNTPIGDGPVLLPDNHYLSTQSALSK	1	1	sp		CID	0	1	1	4.99781	0	21.1188	15
																																			High		RPAEDMEEEQAFK	4	2	sp;P61979-3		CID	0	1	1	4.99755	0	56.9918	22
																																			High		LEYNYNSHNVYImADK	1	1	sp	M13(Oxidation)	CID	0	1	1	4.98899	0	46.7443	24
																																			High		RPAEDMEEEQAFK	4	2	sp;P61979-3		CID	0	1	1	4.98798	0	19.0053	1
																								High													FSVSGEGEGDATYGK	1	1	sp		CID	0	1	1	4.98732	0	12.0635	5
																																	High				FSVSGEGEGDATYGK	1	1	sp		CID	0	1	1	4.98697	0	13.5459	3
																																			High		SRGGVSKGEELFTGVVPILVELDGDVNGHK	1	1	sp		CID	0	1	1	4.98634	2	55.0254	16
														High																							DDDDKGGYPYDVPDYASLGGK	1	1	sp		CID	0	1	1	4.98625	1	3.93921	6
												High																									FSVSGEGEGDATYGK	1	1	sp		CID	0	1	1	4.98532	0	9.77091	39
																									High												HNIEDGSVQLADHYQQNTPIGDGPVLLPDNHYLSTQSALSK	1	1	sp		CID	0	1	1	4.98403	0	14.744	100
																																			High		RDHMVLLEFVTAAGITLGMDELYK	1	1	sp		CID	0	1	1	4.98341	1	2.23255	17
																																			High		IRHNIEDGSVQLADHYQQNTPIGDGPVLLPDNHYLSTQSALSK	1	1	sp		CID	0	1	1	4.98269	1	10.2341	4
																																	High				MDYKDDDDKGGYPYDVPDYASLGGK	1	1	sp		CID	0	1	1	4.98227	2	42.9257	9
							High																														RPAEDMEEEQAFKR	4	2	P61979-3;sp		CID	0	1	1	4.9815	1	21.3334	37
								High																													RPAEDMEEEQAFK	4	2	sp;P61979-3		CID	0	1	1	4.97599	0	9.90422	20
							High																														HNIEDGSVQLADHYQQNTPIGDGPVLLPDNHYLSTQSALSK	1	1	sp		CID	0	1	1	4.97427	0	6.70935	13
								High																													FSVSGEGEGDATYGK	1	1	sp		CID	0	1	1	4.96978	0	22.8	17
	High																																				RPAEDMEEEQAFKR	4	2	P61979-3;sp		CID	0	1	1	4.96947	1	41.0329	30
																																			High		RPAEDMEEEQAFK	4	2	sp;P61979-3		CID	0	1	1	4.969	0	66.2239	24
																																	High				RPAEDMEEEQAFK	4	2	sp;P61979-3		CID	0	1	1	4.9668	0	11.4077	52
														High																							FSVSGEGEGDATYGK	1	1	sp		CID	0	1	1	4.96488	0	1.18249	4
								High																													GGVSKGEELFTGVVPILVELDGDVNGHK	1	1	sp		CID	0	1	1	4.96402	1	43.2895	73
																																			High		RDHmVLLEFVTAAGITLGmDELYK	1	1	sp	M4(Oxidation); M19(Oxidation)	CID	0	1	1	4.96292	1	32.0623	6
														High																							LEYNYNSHNVYImADK	1	1	sp	M13(Oxidation)	CID	0	1	1	4.96012	0	9.42031	46
														High																							RPAEDMEEEQAFK	4	2	sp;P61979-3		CID	0	1	1	4.95336	0	5.3936	23
																																	High				EDGNILGHKLEYNYNSHNVYIMADK	1	1	sp		CID	0	1	1	4.95264	1	44.2427	7
																																			High		RPAEDmEEEQAFK	4	2	sp;P61979-3	M6(Oxidation)	CID	0	1	1	4.95236	0	8.47758	0
																																			High		RDHMVLLEFVTAAGITLGmDELYK	1	1	sp	M19(Oxidation)	CID	0	1	1	4.95194	1	3.97941	1
																								High													SRGGVSKGEELFTGVVPILVELDGDVNGHK	1	1	sp		CID	0	1	1	4.9509	2	35.8395	2
							High																														LEYNYNSHNVYIMADK	1	1	sp		CID	0	1	1	4.95003	0	65.2863	19
							High																														FSVSGEGEGDATYGK	1	1	sp		CID	0	1	1	4.94723	0	0	2
								High																													DHmVLLEFVTAAGITLGmDELYK	1	1	sp	M3(Oxidation); M18(Oxidation)	CID	0	1	1	4.94696	0	55.6682	27
																																			High		RPAEDMEEEQAFK	4	2	sp;P61979-3		CID	0	1	1	4.9461	0	0.214189	0
																																				High	RDHMVLLEFVTAAGITLGmDELYK	1	1	sp	M19(Oxidation)	CID	0	1	1	4.94605	1	84.8917	22
																																			High		FSVSGEGEGDATYGK	1	1	sp		CID	0	1	1	4.94573	0	3.69526	0
																																	High				RPAEDMEEEQAFKR	4	2	P61979-3;sp		CID	0	1	1	4.9438	1	70.039	100
																																	High				FSVSGEGEGDATYGK	1	1	sp		CID	0	1	1	4.94307	0	17.7468	2
																																			High		RPAEDMEEEQAFK	4	2	sp;P61979-3		CID	0	1	1	4.94296	0	35.5483	6
																																		High			FSVSGEGEGDATYGK	1	1	sp		CID	0	1	1	4.94077	0	12.2398	37
																											High										RPAEDmEEEQAFKR	4	2	sp;P61979-3	M6(Oxidation)	CID	0	1	1	4.9396	1	22.5327	100
																																	High				RPAEDMEEEQAFK	4	2	sp;P61979-3		CID	0	1	1	4.93867	0	10.948	1
														High																							RPAEDMEEEQAFK	4	2	sp;P61979-3		CID	0	1	1	4.93851	0	36.6084	14
																																			High		IRHNIEDGSVQLADHYQQNTPIGDGPVLLPDNHYLSTQSALSK	1	1	sp		CID	0	1	1	4.93509	1	22.5581	9
																																	High				RPAEDmEEEQAFK	4	2	sp;P61979-3	M6(Oxidation)	CID	0	1	1	4.93438	0	72.3396	25
																										High											RPAEDMEEEQAFKR	4	2	P61979-3;sp		CID	0	1	1	4.93415	1	28.4331	11
							High																														FSVSGEGEGDATYGK	1	1	sp		CID	0	1	1	4.9339	0	23.3087	10
																																			High		LEYNYNSHNVYImADK	1	1	sp	M13(Oxidation)	CID	0	1	1	4.93251	0	3.22141	1
																																	High				FSVSGEGEGDATYGK	1	1	sp		CID	0	1	1	4.93104	0	0	0
							High																														RPAEDMEEEQAFKR	4	2	P61979-3;sp		CID	0	1	1	4.92889	1	48.6333	44
																																			High		SRGGVSKGEELFTGVVPILVELDGDVNGHK	1	1	sp		CID	0	1	1	4.92695	2	85.5088	9
							High																														RPAEDMEEEQAFKR	4	2	P61979-3;sp		CID	0	1	1	4.924	1	23.9691	39
														High																							FSVSGEGEGDATYGK	1	1	sp		CID	0	1	1	4.92298	0	6.23136	22
																								High													FSVSGEGEGDATYGK	1	1	sp		CID	0	1	1	4.92204	0	42.3688	5
																																	High				RPAEDmEEEQAFKR	4	2	sp;P61979-3	M6(Oxidation)	CID	0	1	1	4.92175	1	9.53809	1
																																			High		RPAEDMEEEQAFK	4	2	sp;P61979-3		CID	0	1	1	4.91964	0	28.7916	4
																																	High				TRAEVKFEGDTLVNR	1	1	sp		CID	0	1	1	4.91822	2	56.2258	12
																								High													IRHNIEDGSVQLADHYQQNTPIGDGPVLLPDNHYLSTQSALSK	1	1	sp		CID	0	1	1	4.91757	1	11.4913	1
																																	High				FSVSGEGEGDATYGK	1	1	sp		CID	0	1	1	4.917	0	3.93637	60
																																	High				FSVSGEGEGDATYGK	1	1	sp		CID	0	1	1	4.91633	0	24.1175	25
							High																														MDYKDDDDKGGYPYDVPDYASLGGK	1	1	sp		CID	0	1	1	4.91521	2	13.412	4
																																			High		LEYNYNSHNVYIMADK	1	1	sp		CID	0	1	1	4.9144	0	0	15
																																			High		RPAEDMEEEQAFKR	4	2	P61979-3;sp		CID	0	1	1	4.90993	1	2.35635	2
																																		High			FSVSGEGEGDATYGK	1	1	sp		CID	0	1	1	4.90993	0	5.81959	22
														High																							FSVSGEGEGDATYGK	1	1	sp		CID	0	1	1	4.90942	0	38.4534	100
																								High													HNIEDGSVQLADHYQQNTPIGDGPVLLPDNHYLSTQSALSK	1	1	sp		CID	0	1	1	4.90935	0	38.0956	11
																																	High				RPAEDMEEEQAFK	4	2	sp;P61979-3		CID	0	1	1	4.90784	0	38.0566	18
														High																							FSVSGEGEGDATYGK	1	1	sp		CID	0	1	1	4.90343	0	5.29488	29
														High																							FSVSGEGEGDATYGK	1	1	sp		CID	0	1	1	4.90001	0	8.23501	28
																																			High		FSVSGEGEGDATYGK	1	1	sp		CID	0	1	1	4.89919	0	32.9198	4
																																				High	RDHmVLLEFVTAAGITLGmDELYK	1	1	sp	M4(Oxidation); M19(Oxidation)	CID	0	1	1	4.89786	1	46.8444	17
																																	High				IRHNIEDGSVQLADHYQQNTPIGDGPVLLPDNHYLSTQSALSK	1	1	sp		CID	0	1	1	4.89767	1	10.2456	6
																																	High				FSVSGEGEGDATYGK	1	1	sp		CID	0	1	1	4.89765	0	24.5272	2
							High																														FSVSGEGEGDATYGK	1	1	sp		CID	0	1	1	4.89699	0	0	54
																																			High		LEYNYNSHNVYImADK	1	1	sp	M13(Oxidation)	CID	0	1	1	4.89494	0	14.9317	1
							High																														FSVSGEGEGDATYGK	1	1	sp		CID	0	1	1	4.89271	0	20.527	17
														High																							AEVKFEGDTLVNRIELK	1	1	sp		CID	0	1	1	4.89094	2	63.9148	71
																																			High		HNIEDGSVQLADHYQQNTPIGDGPVLLPDNHYLSTQSALSK	1	1	sp		CID	0	1	1	4.89076	0	11.1204	6
														High																							LEYNYNSHNVYImADK	1	1	sp	M13(Oxidation)	CID	0	1	1	4.89072	0	0	74
																								High													IRHNIEDGSVQLADHYQQNTPIGDGPVLLPDNHYLSTQSALSK	1	1	sp		CID	0	1	1	4.88977	1	1.80839	0
																																	High				RPAEDMEEEQAFK	4	2	sp;P61979-3		CID	0	1	1	4.8888	0	0	25
							High																														GEELFTGVVPILVELDGDVNGHK	1	1	sp		CID	0	1	1	4.88866	0	24.2288	41
																																	High				FSVSGEGEGDATYGK	1	1	sp		CID	0	1	1	4.88757	0	0.125147	0
																																	High				HNIEDGSVQLADHYQQNTPIGDGPVLLPDNHYLSTQSALSK	1	1	sp		CID	0	1	1	4.88734	0	22.1306	7
																																	High				RPAEDMEEEQAFK	4	2	sp;P61979-3		CID	0	1	1	4.88673	0	8.49302	23
																																	High				DDDDKGGYPYDVPDYASLGGK	1	1	sp		CID	0	1	1	4.88625	1	47.5323	21
							High																														RPAEDMEEEQAFKR	4	2	P61979-3;sp		CID	0	1	1	4.8849	1	41.7407	38
								High																													HNIEDGSVQLADHYQQNTPIGDGPVLLPDNHYLSTQSALSK	1	1	sp		CID	0	1	1	4.88479	0	18.3176	10
								High																													LEYNYNSHNVYImADK	1	1	sp	M13(Oxidation)	CID	0	1	1	4.88384	0	4.95181	19
																								High													LEYNYNSHNVYImADKQK	1	1	sp	M13(Oxidation)	CID	0	1	1	4.88183	1	0	21
																								High													SRGGVSKGEELFTGVVPILVELDGDVNGHK	1	1	sp		CID	0	1	1	4.87943	2	26.0372	13
																								High													FSVSGEGEGDATYGK	1	1	sp		CID	0	1	1	4.8755	0	12.4097	5
																								High													FSVSGEGEGDATYGK	1	1	sp		CID	0	1	1	4.87546	0	43.9324	4
																																			High		FSVSGEGEGDATYGK	1	1	sp		CID	0	1	1	4.87386	0	0	33
			High																																		FSVSGEGEGDATYGK	1	1	sp		CID	0	1	1	4.87328	0	0	100
																																			High		FSVSGEGEGDATYGK	1	1	sp		CID	0	1	1	4.87037	0	24.3579	7
														High																							RPAEDMEEEQAFK	4	2	sp;P61979-3		CID	0	1	1	4.87026	0	13.5996	96
							High																														SRGGVSKGEELFTGVVPILVELDGDVNGHK	1	1	sp		CID	0	1	1	4.86975	2	87.9704	23
														High																							FSVSGEGEGDATYGK	1	1	sp		CID	0	1	1	4.86735	0	18.6107	54
																																	High				FSVSGEGEGDATYGK	1	1	sp		CID	0	1	1	4.86716	0	8.23953	10
														High																							FSVSGEGEGDATYGK	1	1	sp		CID	0	1	1	4.86702	0	0.0586727	1
														High																							DDDDKGGYPYDVPDYASLGGK	1	1	sp		CID	0	1	1	4.86674	1	0	0
																																			High		FSVSGEGEGDATYGK	1	1	sp		CID	0	1	1	4.86472	0	37.9251	19
																																	High				RPAEDMEEEQAFK	4	2	sp;P61979-3		CID	0	1	1	4.86437	0	16.3658	34
									High																												FSVSGEGEGDATYGK	1	1	sp		CID	0	1	1	4.86306	0	24.248	95
																																			High		LEYNYNSHNVYImADK	1	1	sp	M13(Oxidation)	CID	0	1	1	4.86243	0	0	7
																								High													LEYNYNSHNVYImADK	1	1	sp	M13(Oxidation)	CID	0	1	1	4.86137	0	28.8421	14
														High																							FSVSGEGEGDATYGK	1	1	sp		CID	0	1	1	4.86079	0	11.4834	24
			High																																		FSVSGEGEGDATYGK	1	1	sp		CID	0	1	1	4.86034	0	70.9966	100
									High																												FSVSGEGEGDATYGKLTLK	1	1	sp		CID	0	1	1	4.86004	1	4.45315	27
																					High																FSVSGEGEGDATYGK	1	1	sp		CID	0	1	1	4.85938	0	0	26
																																	High				RPAEDMEEEQAFK	4	2	sp;P61979-3		CID	0	1	1	4.8579	0	0.178667	0
														High																							FSVSGEGEGDATYGK	1	1	sp		CID	0	1	1	4.8575	0	7.17259	51
																																	High				FSVSGEGEGDATYGK	1	1	sp		CID	0	1	1	4.85683	0	56.7761	26
														High																							FSVSGEGEGDATYGK	1	1	sp		CID	0	1	1	4.85668	0	16.6483	30
																										High											FSVSGEGEGDATYGK	1	1	sp		CID	0	1	1	4.85645	0	41.6076	30
																																			High		FSVSGEGEGDATYGK	1	1	sp		CID	0	1	1	4.85574	0	23.7052	6
																								High													RPAEDmEEEQAFKR	4	2	sp;P61979-3	M6(Oxidation)	CID	0	1	1	4.85542	1	25.2437	15
																																	High				FSVSGEGEGDATYGK	1	1	sp		CID	0	1	1	4.85357	0	18.3325	40
	High																																				FSVSGEGEGDATYGK	1	1	sp		CID	0	1	1	4.85234	0	0	66
							High																														FSVSGEGEGDATYGK	1	1	sp		CID	0	1	1	4.85196	0	24.4839	13
																										High											DHmVLLEFVTAAGITLGmDELYK	1	1	sp	M3(Oxidation); M18(Oxidation)	CID	0	1	1	4.84932	0	0	6
														High																							LEYNYNSHNVYIMADK	1	1	sp		CID	0	1	1	4.84847	0	26.5365	91
																																	High				EDGNILGHKLEYNYNSHNVYIMADK	1	1	sp		CID	0	1	1	4.84763	1	8.06209	3
																																	High				DDDDKGGYPYDVPDYASLGGK	1	1	sp		CID	0	1	1	4.84691	1	35.0897	22
																																			High		FSVSGEGEGDATYGK	1	1	sp		CID	0	1	1	4.84544	0	33.323	21
																																	High				RPAEDMEEEQAFK	4	2	sp;P61979-3		CID	0	1	1	4.8444	0	23.133	1
																																			High		FSVSGEGEGDATYGK	1	1	sp		CID	0	1	1	4.84439	0	30.9769	4
																																	High				FSVSGEGEGDATYGK	1	1	sp		CID	0	1	1	4.84394	0	7.46248	16
																																			High		HNIEDGSVQLADHYQQNTPIGDGPVLLPDNHYLSTQSALSK	1	1	sp		CID	0	1	1	4.84266	0	3.15503	1
																																				High	FSVSGEGEGDATYGK	1	1	sp		CID	0	1	1	4.84141	0	63.9329	64
									High																												GGVSKGEELFTGVVPILVELDGDVNGHK	1	1	sp		CID	0	1	1	4.84115	1	30.4393	23
																																			High		RPAEDmEEEQAFKR	4	2	sp;P61979-3	M6(Oxidation)	CID	0	1	1	4.84061	1	72.0341	12
																																			High		LEYNYNSHNVYImADK	1	1	sp	M13(Oxidation)	CID	0	1	1	4.8399	0	0	0
																																				High	FSVSGEGEGDATYGK	1	1	sp		CID	0	1	1	4.83952	0	29.6856	23
																																			High		RPAEDmEEEQAFK	4	2	sp;P61979-3	M6(Oxidation)	CID	0	1	1	4.83936	0	13.9714	0
																																			High		FSVSGEGEGDATYGK	1	1	sp		CID	0	1	1	4.83787	0	0.701039	1
																																	High				GGVSKGEELFTGVVPILVELDGDVNGHK	1	1	sp		CID	0	1	1	4.83715	1	39.333	24
																																	High				FSVSGEGEGDATYGK	1	1	sp		CID	0	1	1	4.83193	0	8.57375	2
																																			High		RPAEDMEEEQAFKR	4	2	P61979-3;sp		CID	0	1	1	4.83187	1	43.2734	5
																																	High				RPAEDMEEEQAFK	4	2	sp;P61979-3		CID	0	1	1	4.83149	0	34.1264	19
														High																							RPAEDmEEEQAFK	4	2	sp;P61979-3	M6(Oxidation)	CID	0	1	1	4.83115	0	9.83716	33
							High																														RPAEDmEEEQAFK	4	2	sp;P61979-3	M6(Oxidation)	CID	0	1	1	4.83093	0	13.8907	21
																																			High		SRGGVSKGEELFTGVVPILVELDGDVNGHK	1	1	sp		CID	0	1	1	4.8308	2	6.21039	0
																																			High		FSVSGEGEGDATYGK	1	1	sp		CID	0	1	1	4.83053	0	42.0596	9
														High																							FSVSGEGEGDATYGK	1	1	sp		CID	0	1	1	4.83006	0	9.48746	30
																																	High				FSVSGEGEGDATYGK	1	1	sp		CID	0	1	1	4.82814	0	28.1848	3
														High																							FSVSGEGEGDATYGK	1	1	sp		CID	0	1	1	4.82562	0	32.5284	8
																																	High				FSVSGEGEGDATYGK	1	1	sp		CID	0	1	1	4.82554	0	0	20
																																			High		FSVSGEGEGDATYGK	1	1	sp		CID	0	1	1	4.82521	0	49.7277	12
														High																							FSVSGEGEGDATYGK	1	1	sp		CID	0	1	1	4.82503	0	5.0472	35
																																			High		FSVSGEGEGDATYGK	1	1	sp		CID	0	1	1	4.82108	0	3.97139	18
																																			High		GEELFTGVVPILVELDGDVNGHK	1	1	sp		CID	0	1	1	4.82098	0	0	0
																																	High				RPAEDMEEEQAFKR	4	2	P61979-3;sp		CID	0	1	1	4.82046	1	68.4734	7
																								High													FSVSGEGEGDATYGK	1	1	sp		CID	0	1	1	4.82002	0	23.9134	5
																																			High		LEYNYNSHNVYIMADK	1	1	sp		CID	0	1	1	4.81833	0	4.79019	6
														High																							LEYNYNSHNVYImADK	1	1	sp	M13(Oxidation)	CID	0	1	1	4.81772	0	7.60746	42
																																			High		RDHmVLLEFVTAAGITLGmDELYK	1	1	sp	M4(Oxidation); M19(Oxidation)	CID	0	1	1	4.81711	1	21.2863	24
							High																														GEELFTGVVPILVELDGDVNGHK	1	1	sp		CID	0	1	1	4.81708	0	0	0
																								High													FSVSGEGEGDATYGK	1	1	sp		CID	0	1	1	4.81675	0	65.9021	22
																																	High				FSVSGEGEGDATYGK	1	1	sp		CID	0	1	1	4.81426	0	9.59936	5
																																			High		LEYNYNSHNVYImADK	1	1	sp	M13(Oxidation)	CID	0	1	1	4.81285	0	38.5665	2
							High																														RDHmVLLEFVTAAGITLGmDELYK	1	1	sp	M4(Oxidation); M19(Oxidation)	CID	0	1	1	4.8091	1	49.7421	23
														High																							FSVSGEGEGDATYGK	1	1	sp		CID	0	1	1	4.80874	0	25.7121	48
														High																							LEYNYNSHNVYIMADK	1	1	sp		CID	0	1	1	4.80838	0	0	20
																																			High		FSVSGEGEGDATYGK	1	1	sp		CID	0	1	1	4.80684	0	31.9866	15
														High																							FSVSGEGEGDATYGK	1	1	sp		CID	0	1	1	4.80629	0	22.9157	55
																								High													FSVSGEGEGDATYGK	1	1	sp		CID	0	1	1	4.80457	0	21.5116	12
																								High													GEELFTGVVPILVELDGDVNGHK	1	1	sp		CID	0	1	1	4.80432	0	45.9992	48
																															High						FSVSGEGEGDATYGK	1	1	sp		CID	0	1	1	4.8035	0	0	30
																																	High				FSVSGEGEGDATYGK	1	1	sp		CID	0	1	1	4.80278	0	51.9288	100
																								High													HNIEDGSVQLADHYQQNTPIGDGPVLLPDNHYLSTQSALSK	1	1	sp		CID	0	1	1	4.79944	0	5.94078	0
														High																							DDDDKGGYPYDVPDYASLGGK	1	1	sp		CID	0	1	1	4.79881	1	48.0977	100
							High																														FSVSGEGEGDATYGK	1	1	sp		CID	0	1	1	4.79818	0	3.19161	4
																									High												GGVSKGEELFTGVVPILVELDGDVNGHK	1	1	sp		CID	0	1	1	4.79756	1	30.5208	3
														High																							FSVSGEGEGDATYGK	1	1	sp		CID	0	1	1	4.79643	0	12.8747	24
																								High													LEYNYNSHNVYImADK	1	1	sp	M13(Oxidation)	CID	0	1	1	4.79554	0	1.49266	4
														High																							FSVSGEGEGDATYGK	1	1	sp		CID	0	1	1	4.79424	0	6.76359	22
																																			High		RPAEDMEEEQAFK	4	2	sp;P61979-3		CID	0	1	1	4.7938	0	0.627693	0
																																	High				RPAEDmEEEQAFKR	4	2	sp;P61979-3	M6(Oxidation)	CID	0	1	1	4.79263	1	37.1462	21
																																	High				FSVSGEGEGDATYGK	1	1	sp		CID	0	1	1	4.78972	0	5.07947	9
																																	High				FSVSGEGEGDATYGK	1	1	sp		CID	0	1	1	4.78924	0	11.0639	21
														High																							FSVSGEGEGDATYGK	1	1	sp		CID	0	1	1	4.78895	0	0.19319	0
																																			High		FSVSGEGEGDATYGK	1	1	sp		CID	0	1	1	4.78868	0	4.92976	2
																								High													DHmVLLEFVTAAGITLGmDELYK	1	1	sp	M3(Oxidation); M18(Oxidation)	CID	0	1	1	4.78781	0	82.3848	25
																								High													FSVSGEGEGDATYGK	1	1	sp		CID	0	1	1	4.7872	0	0	100
																																	High				RPAEDMEEEQAFKR	4	2	P61979-3;sp		CID	0	1	1	4.78556	1	25.309	77
																																	High				FSVSGEGEGDATYGK	1	1	sp		CID	0	1	1	4.78553	0	8.3538	36
							High																														IRHNIEDGSVQLADHYQQNTPIGDGPVLLPDNHYLSTQSALSK	1	1	sp		CID	0	1	1	4.78464	1	36.9855	2
																																			High		FSVSGEGEGDATYGK	1	1	sp		CID	0	1	1	4.78252	0	0.113083	0
														High																							FSVSGEGEGDATYGK	1	1	sp		CID	0	1	1	4.78197	0	48.0968	53
																																			High		GIDFKEDGNILGHK	1	1	sp		CID	0	1	1	4.78141	1	1.75962	1
																																	High				FSVSGEGEGDATYGK	1	1	sp		CID	0	1	1	4.78119	0	4.79793	2
														High																							FSVSGEGEGDATYGK	1	1	sp		CID	0	1	1	4.78104	0	7.03588	22
																																	High				RPAEDMEEEQAFKR	4	2	P61979-3;sp		CID	0	1	1	4.78081	1	31.9183	100
																																	High				FSVSGEGEGDATYGK	1	1	sp		CID	0	1	1	4.77949	0	12.978	5
														High																							FSVSGEGEGDATYGK	1	1	sp		CID	0	1	1	4.77849	0	13.3614	27
																																			High		GEELFTGVVPILVELDGDVNGHK	1	1	sp		CID	0	1	1	4.77839	0	45.6907	19
																																	High				FSVSGEGEGDATYGK	1	1	sp		CID	0	1	1	4.77709	0	20.4232	16
																																			High		RDHMVLLEFVTAAGITLGMDELYK	1	1	sp		CID	0	1	1	4.77631	1	40.5399	8
																																	High				RPAEDMEEEQAFKR	4	2	P61979-3;sp		CID	0	1	1	4.77556	1	0	12
																									High												RPAEDMEEEQAFKR	4	2	P61979-3;sp		CID	0	1	1	4.77488	1	15.7838	100
							High																														RPAEDmEEEQAFKR	4	2	sp;P61979-3	M6(Oxidation)	CID	0	1	1	4.77484	1	16.3676	12
																																	High				FSVSGEGEGDATYGK	1	1	sp		CID	0	1	1	4.77412	0	0.429428	0
																																			High		RPAEDmEEEQAFK	4	2	sp;P61979-3	M6(Oxidation)	CID	0	1	1	4.77389	0	27.7087	1
																																		High			FSVSGEGEGDATYGK	1	1	sp		CID	0	1	1	4.77135	0	0	16
																																	High				LEYNYNSHNVYIMADK	1	1	sp		CID	0	1	1	4.77115	0	0.798552	2
																																	High				LEYNYNSHNVYImADK	1	1	sp	M13(Oxidation)	CID	0	1	1	4.77087	0	0	23
																																			High		RDHMVLLEFVTAAGITLGmDELYK	1	1	sp	M19(Oxidation)	CID	0	1	1	4.7685	1	16.0715	2
							High																														RPAEDMEEEQAFKR	4	2	P61979-3;sp		CID	0	1	1	4.76824	1	30.2583	17
																																			High		LEYNYNSHNVYIMADK	1	1	sp		CID	0	1	1	4.76758	0		11
																																			High		LEYNYNSHNVYImADK	1	1	sp	M13(Oxidation)	CID	0	1	1	4.76757	0		8
														High																							FSVSGEGEGDATYGK	1	1	sp		CID	0	1	1	4.76756	0	14.1058	9
																																			High		FSVSGEGEGDATYGK	1	1	sp		CID	0	1	1	4.76695	0	1.62861	0
																																			High		FSVSGEGEGDATYGK	1	1	sp		CID	0	1	1	4.76594	0	42.1547	8
																																	High				FSVSGEGEGDATYGK	1	1	sp		CID	0	1	1	4.76578	0	3.14256	6
														High																							FSVSGEGEGDATYGK	1	1	sp		CID	0	1	1	4.76502	0	36.8089	37
																								High													GGVSKGEELFTGVVPILVELDGDVNGHK	1	1	sp		CID	0	1	1	4.765	1	17.5266	1
														High																							FSVSGEGEGDATYGK	1	1	sp		CID	0	1	1	4.76481	0	20.297	43
																																	High				FSVSGEGEGDATYGK	1	1	sp		CID	0	1	1	4.76456	0	0.156011	0
																								High													FSVSGEGEGDATYGK	1	1	sp		CID	0	1	1	4.76341	0	17.3888	3
																																			High		FSVSGEGEGDATYGK	1	1	sp		CID	0	1	1	4.76332	0	0.538964	0
																																	High				FSVSGEGEGDATYGK	1	1	sp		CID	0	1	1	4.76323	0	64.8682	15
																																		High			FSVSGEGEGDATYGK	1	1	sp		CID	0	1	1	4.76141	0	13.807	66
																																			High		RPAEDmEEEQAFKR	4	2	sp;P61979-3	M6(Oxidation)	CID	0	1	1	4.76084	1	26.9261	2
																																			High		FSVSGEGEGDATYGK	1	1	sp		CID	0	1	1	4.76011	0	0.318	0
																																			High		FSVSGEGEGDATYGK	1	1	sp		CID	0	1	1	4.76005	0	17.1451	1
														High																							FSVSGEGEGDATYGK	1	1	sp		CID	0	1	1	4.75931	0	7.42619	19
																								High													RPAEDmEEEQAFKR	4	2	sp;P61979-3	M6(Oxidation)	CID	0	1	1	4.75909	1	19.5832	23
														High																							DDDDKGGYPYDVPDYASLGGK	1	1	sp		CID	0	1	1	4.75888	1	37.1581	46
														High																							FSVSGEGEGDATYGK	1	1	sp		CID	0	1	1	4.75853	0	24.8453	42
																																	High				RPAEDMEEEQAFK	4	2	sp;P61979-3		CID	0	1	1	4.75759	0	9.7877	26
																																	High				FSVSGEGEGDATYGK	1	1	sp		CID	0	1	1	4.75752	0	9.28225	5
																																			High		RPAEDMEEEQAFKR	4	2	P61979-3;sp		CID	0	1	1	4.75733	1	69.9477	19
						High																															RPAEDMEEEQAFKR	4	2	P61979-3;sp		CID	0	1	1	4.7569	1	45.7963	58
																																	High				RPAEDMEEEQAFK	4	2	sp;P61979-3		CID	0	1	1	4.75537	0	38.8912	30
														High																							RPAEDMEEEQAFK	4	2	sp;P61979-3		CID	0	1	1	4.75466	0	30.2206	18
																																	High				RPAEDmEEEQAFKR	4	2	sp;P61979-3	M6(Oxidation)	CID	0	1	1	4.7545	1	26.4202	0
							High																														FSVSGEGEGDATYGK	1	1	sp		CID	0	1	1	4.75443	0		37
							High																														RPAEDMEEEQAFKR	4	2	P61979-3;sp		CID	0	1	1	4.75403	1	31.658	19
							High																														GGVSKGEELFTGVVPILVELDGDVNGHK	1	1	sp		CID	0	1	1	4.75385	1	39.8929	85
														High																							FSVSGEGEGDATYGK	1	1	sp		CID	0	1	1	4.75252	0	17.2528	8
																																			High		FSVSGEGEGDATYGK	1	1	sp		CID	0	1	1	4.75215	0	0.444451	0
																																			High		IRHNIEDGSVQLADHYQQNTPIGDGPVLLPDNHYLSTQSALSK	1	1	sp		CID	0	1	1	4.75197	1	7.24587	3
							High																														RPAEDmEEEQAFK	4	2	sp;P61979-3	M6(Oxidation)	CID	0	1	1	4.75183	0	24.9553	70
							High																														SRGGVSKGEELFTGVVPILVELDGDVNGHK	1	1	sp		CID	0	1	1	4.7508	2	13.5867	13
																																				High	FSVSGEGEGDATYGK	1	1	sp		CID	0	1	1	4.75033	0	17.4683	21
							High																														LEYNYNSHNVYImADK	1	1	sp	M13(Oxidation)	CID	0	1	1	4.7503	0	0	33
							High																														GEELFTGVVPILVELDGDVNGHK	1	1	sp		CID	0	1	1	4.74885	0	0	19
																																			High		IRHNIEDGSVQLADHYQQNTPIGDGPVLLPDNHYLSTQSALSK	1	1	sp		CID	0	1	1	4.74784	1	34.337	4
																																			High		FSVSGEGEGDATYGK	1	1	sp		CID	0	1	1	4.74767	0	25.7688	4
														High																							FSVSGEGEGDATYGK	1	1	sp		CID	0	1	1	4.74726	0	22.7235	100
																																			High		RPAEDMEEEQAFKR	4	2	P61979-3;sp		CID	0	1	1	4.74508	1	11.9558	3
																								High													HNIEDGSVQLADHYQQNTPIGDGPVLLPDNHYLSTQSALSK	1	1	sp		CID	0	1	1	4.745	0	5.19726	1
																																			High		FSVSGEGEGDATYGK	1	1	sp		CID	0	1	1	4.7448	0	0.385076	0
														High																							FSVSGEGEGDATYGK	1	1	sp		CID	0	1	1	4.7418	0	7.19468	4
																																	High				LEYNYNSHNVYImADK	1	1	sp	M13(Oxidation)	CID	0	1	1	4.74086	0	0	11
																																	High				FSVSGEGEGDATYGK	1	1	sp		CID	0	1	1	4.74041	0	0.420513	0
																												High									RPAEDMEEEQAFKR	4	2	P61979-3;sp		CID	0	1	1	4.73972	1	67.3199	9
																																			High		IRHNIEDGSVQLADHYQQNTPIGDGPVLLPDNHYLSTQSALSK	1	1	sp		CID	0	1	1	4.73964	1	36.1917	8
																																	High				FSVSGEGEGDATYGK	1	1	sp		CID	0	1	1	4.73821	0	33.1511	30
														High																							FSVSGEGEGDATYGK	1	1	sp		CID	0	1	1	4.73764	0	3.92059	13
							High																														SRGGVSKGEELFTGVVPILVELDGDVNGHK	1	1	sp		CID	0	1	1	4.73651	2	43.5145	18
														High																							FSVSGEGEGDATYGK	1	1	sp		CID	0	1	1	4.73624	0	0.267154	0
														High																							FSVSGEGEGDATYGK	1	1	sp		CID	0	1	1	4.73603	0	10.1724	28
																																	High				FSVSGEGEGDATYGK	1	1	sp		CID	0	1	1	4.73488	0	21.3426	17
											High																										FSVSGEGEGDATYGKLTLK	1	1	sp		CID	0	1	1	4.73417	1	0	50
																																	High				LEYNYNSHNVYIMADK	1	1	sp		CID	0	1	1	4.73184	0	63.6431	85
																																			High		FSVSGEGEGDATYGK	1	1	sp		CID	0	1	1	4.73147	0	66.1416	12
														High																							RPAEDMEEEQAFK	4	2	sp;P61979-3		CID	0	1	1	4.73084	0	12.6311	69
								High																													GGVSKGEELFTGVVPILVELDGDVNGHK	1	1	sp		CID	0	1	1	4.73065	1	33.5177	70
																																	High				FSVSGEGEGDATYGK	1	1	sp		CID	0	1	1	4.72982	0	19.8078	1
	High																																				FSVSGEGEGDATYGK	1	1	sp		CID	0	1	1	4.72921	0	0	32
																														High							FSVSGEGEGDATYGK	1	1	sp		CID	0	1	1	4.72882	0	21.0876	20
														High																							FSVSGEGEGDATYGK	1	1	sp		CID	0	1	1	4.72775	0	10.0857	12
														High																							FSVSGEGEGDATYGK	1	1	sp		CID	0	1	1	4.72743	0	10.7659	6
																					High																FSVSGEGEGDATYGK	1	1	sp		CID	0	1	1	4.72567	0	8.69662	5
																																	High				HNIEDGSVQLADHYQQNTPIGDGPVLLPDNHYLSTQSALSK	1	1	sp		CID	0	1	1	4.72523	0	0.456026	0
																																			High		FSVSGEGEGDATYGK	1	1	sp		CID	0	1	1	4.72474	0	30.5055	1
											High																										FSVSGEGEGDATYGK	1	1	sp		CID	0	1	1	4.7246	0	23.4256	66
																																	High				RPAEDMEEEQAFK	4	2	sp;P61979-3		CID	0	1	1	4.72397	0	0	18
																																	High				HNIEDGSVQLADHYQQNTPIGDGPVLLPDNHYLSTQSALSK	1	1	sp		CID	0	1	1	4.72391	0	49.0309	100
																																	High				FSVSGEGEGDATYGK	1	1	sp		CID	0	1	1	4.72367	0	0	0
																								High													FSVSGEGEGDATYGK	1	1	sp		CID	0	1	1	4.72262	0	11.9956	100
																																		High			FSVSGEGEGDATYGK	1	1	sp		CID	0	1	1	4.72178	0	28.2852	74
																																	High				FSVSGEGEGDATYGK	1	1	sp		CID	0	1	1	4.72107	0	28.458	1
																																			High		FSVSGEGEGDATYGK	1	1	sp		CID	0	1	1	4.71962	0	31.0136	15
																																	High				FSVSGEGEGDATYGK	1	1	sp		CID	0	1	1	4.71961	0	5.27663	9
														High																							FSVSGEGEGDATYGK	1	1	sp		CID	0	1	1	4.71956	0	10.9369	23
							High																														RPAEDMEEEQAFKR	4	2	P61979-3;sp		CID	0	1	1	4.71947	1	31.8103	17
																																	High				LEYNYNSHNVYImADK	1	1	sp	M13(Oxidation)	CID	0	1	1	4.7194	0	31.3351	8
																																	High				RPAEDMEEEQAFK	4	2	sp;P61979-3		CID	0	1	1	4.71924	0	30.3803	1
																																			High		HNIEDGSVQLADHYQQNTPIGDGPVLLPDNHYLSTQSALSK	1	1	sp		CID	0	1	1	4.71774	0	7.29927	1
														High																							FSVSGEGEGDATYGK	1	1	sp		CID	0	1	1	4.71719	0	26.8995	70
																																	High				FSVSGEGEGDATYGK	1	1	sp		CID	0	1	1	4.71644	0	21.4711	100
							High																														RPAEDMEEEQAFKR	4	2	P61979-3;sp		CID	0	1	1	4.71286	1	51.9732	24
																																				High	RDHmVLLEFVTAAGITLGmDELYK	1	1	sp	M4(Oxidation); M19(Oxidation)	CID	0	1	1	4.71197	1	56.2835	43
														High																							FSVSGEGEGDATYGK	1	1	sp		CID	0	1	1	4.71178	0	9.75191	33
																																	High				FSVSGEGEGDATYGK	1	1	sp		CID	0	1	1	4.71161	0	4.47458	6
																													High								RPAEDmEEEQAFKR	4	2	sp;P61979-3	M6(Oxidation)	CID	0	1	1	4.7104	1	7.70817	41
																																			High		FSVSGEGEGDATYGK	1	1	sp		CID	0	1	1	4.7104	0	34.7556	18
																																			High		IRHNIEDGSVQLADHYQQNTPIGDGPVLLPDNHYLSTQSALSK	1	1	sp		CID	0	1	1	4.70989	1	29.645	4
														High																							RPAEDmEEEQAFK	4	2	sp;P61979-3	M6(Oxidation)	CID	0	1	1	4.70885	0	12.1998	14
																																	High				FSVSGEGEGDATYGK	1	1	sp		CID	0	1	1	4.70882	0	10.2372	6
																																	High				RPAEDMEEEQAFK	4	2	sp;P61979-3		CID	0	1	1	4.70817	0	39.2637	0
																																	High				FSVSGEGEGDATYGK	1	1	sp		CID	0	1	1	4.70735	0	7.42311	7
																																	High				GIDFKEDGNILGHK	1	1	sp		CID	0	1	1	4.70712	1	0.0804247	0
																											High										FSVSGEGEGDATYGK	1	1	sp		CID	0	1	1	4.70604	0	0	34
														High																							FSVSGEGEGDATYGK	1	1	sp		CID	0	1	1	4.70527	0	5.18303	18
														High																							FSVSGEGEGDATYGK	1	1	sp		CID	0	1	1	4.70301	0	1.35885	0
																																	High				RPAEDMEEEQAFK	4	2	sp;P61979-3		CID	0	1	1	4.70218	0	0.2865	0
																																	High				RPAEDMEEEQAFK	4	2	sp;P61979-3		CID	0	1	1	4.70146	0	8.24241	4
																																	High				RPAEDMEEEQAFK	4	2	sp;P61979-3		CID	0	1	1	4.70092	0	19.4203	32
																																			High		FSVSGEGEGDATYGK	1	1	sp		CID	0	1	1	4.69859	0	30.5309	21
																																			High		FSVSGEGEGDATYGK	1	1	sp		CID	0	1	1	4.69832	0	19.1813	7
																																	High				FSVSGEGEGDATYGK	1	1	sp		CID	0	1	1	4.69822	0	22.8431	15
								High																													FSVSGEGEGDATYGKLTLK	1	1	sp		CID	0	1	1	4.69737	1	0	17
							High																														FSVSGEGEGDATYGK	1	1	sp		CID	0	1	1	4.69662	0	0.134378	1
																																	High				FSVSGEGEGDATYGK	1	1	sp		CID	0	1	1	4.69647	0	12.4752	24
														High																							FSVSGEGEGDATYGK	1	1	sp		CID	0	1	1	4.69604	0	5.13568	30
																																			High		FSVSGEGEGDATYGK	1	1	sp		CID	0	1	1	4.69592	0	1.27845	0
																																			High		FSVSGEGEGDATYGK	1	1	sp		CID	0	1	1	4.69542	0	6.98422	2
																																			High		FSVSGEGEGDATYGK	1	1	sp		CID	0	1	1	4.69452	0	26.7534	1
														High																							FSVSGEGEGDATYGK	1	1	sp		CID	0	1	1	4.69446	0	16.3783	6
							High																														DHmVLLEFVTAAGITLGmDELYK	1	1	sp	M3(Oxidation); M18(Oxidation)	CID	0	1	1	4.69395	0	28.1839	11
																																	High				FSVSGEGEGDATYGK	1	1	sp		CID	0	1	1	4.69348	0	10.9291	16
																																			High		FSVSGEGEGDATYGK	1	1	sp		CID	0	1	1	4.6934	0	0.549834	0
																																	High				FSVSGEGEGDATYGK	1	1	sp		CID	0	1	1	4.69294	0	0.129551	0
														High																							RPAEDMEEEQAFK	4	2	sp;P61979-3		CID	0	1	1	4.69234	0	0.0874637	0
														High																							FSVSGEGEGDATYGK	1	1	sp		CID	0	1	1	4.6919	0	26.2126	46
																																	High				FSVSGEGEGDATYGK	1	1	sp		CID	0	1	1	4.68943	0	11.0409	6
																								High													RDHmVLLEFVTAAGITLGmDELYK	1	1	sp	M4(Oxidation); M19(Oxidation)	CID	0	1	1	4.68855	1	0	83
							High																														RPAEDMEEEQAFKR	4	2	P61979-3;sp		CID	0	1	1	4.68742	1	29.1577	5
														High																							LEYNYNSHNVYIMADK	1	1	sp		CID	0	1	1	4.6871	0	13.5052	54
																																			High		FSVSGEGEGDATYGK	1	1	sp		CID	0	1	1	4.68707	0	72.9981	4
																								High													FSVSGEGEGDATYGK	1	1	sp		CID	0	1	1	4.68669	0	36.5298	17
																																	High				HNIEDGSVQLADHYQQNTPIGDGPVLLPDNHYLSTQSALSK	1	1	sp		CID	0	1	1	4.68628	0	21.4619	16
																																	High				FSVSGEGEGDATYGK	1	1	sp		CID	0	1	1	4.68569	0	27.1447	16
																																	High				RPAEDMEEEQAFKR	4	2	P61979-3;sp		CID	0	1	1	4.68561	1		100
							High																														DHmVLLEFVTAAGITLGmDELYK	1	1	sp	M3(Oxidation); M18(Oxidation)	CID	0	1	1	4.68548	0	17.3429	12
																																	High				FSVSGEGEGDATYGK	1	1	sp		CID	0	1	1	4.68525	0	6.07978	13
																																	High				FSVSGEGEGDATYGK	1	1	sp		CID	0	1	1	4.6851	0	2.9951	1
						High																															FSVSGEGEGDATYGK	1	1	sp		CID	0	1	1	4.68494	0	10.1259	100
																																			High		FSVSGEGEGDATYGK	1	1	sp		CID	0	1	1	4.68456	0	19.0693	2
							High																														EDGNILGHKLEYNYNSHNVYIMADK	1	1	sp		CID	0	1	1	4.6845	1	21.5302	12
																																	High				LEYNYNSHNVYImADK	1	1	sp	M13(Oxidation)	CID	0	1	1	4.68271	0	27.7578	3
																																	High				GGYPYDVPDYASLGGK	1	1	sp		CID	0	1	1	4.68164	0	37.1349	79
																								High													FSVSGEGEGDATYGK	1	1	sp		CID	0	1	1	4.68033	0	0.0819814	1
																																	High				DDDDKGGYPYDVPDYASLGGK	1	1	sp		CID	0	1	1	4.67739	1	47.1346	21
							High																														RPAEDMEEEQAFKR	4	2	P61979-3;sp		CID	0	1	1	4.67738	1	36.758	7
													High																								RPAEDMEEEQAFK	4	2	sp;P61979-3		CID	0	1	1	4.67648	0	5.70771	68
																																			High		FSVSGEGEGDATYGK	1	1	sp		CID	0	1	1	4.67631	0	1.4745	0
							High																														FSVSGEGEGDATYGK	1	1	sp		CID	0	1	1	4.67577	0	38.517	12
															High																						FSVSGEGEGDATYGK	1	1	sp		CID	0	1	1	4.67574	0	9.76806	10
														High																							FSVSGEGEGDATYGK	1	1	sp		CID	0	1	1	4.67443	0	37.4239	56
																																	High				FSVSGEGEGDATYGK	1	1	sp		CID	0	1	1	4.67433	0	2.38797	1
							High																														GIDFKEDGNILGHK	1	1	sp		CID	0	1	1	4.67374	1	7.32471	4
														High																							FSVSGEGEGDATYGK	1	1	sp		CID	0	1	1	4.6734	0	5.79659	19
							High																														RPAEDmEEEQAFKR	4	2	sp;P61979-3	M6(Oxidation)	CID	0	1	1	4.67151	1	0.393956	0
																																			High		FSVSGEGEGDATYGK	1	1	sp		CID	0	1	1	4.67094	0	5.18433	1
																																	High				LEYNYNSHNVYIMADK	1	1	sp		CID	0	1	1	4.66981	0	0	5
																																			High		FSVSGEGEGDATYGK	1	1	sp		CID	0	1	1	4.66754	0	5.52431	1
							High																														GIDFKEDGNILGHK	1	1	sp		CID	0	1	1	4.6668	1	41.0097	17
																								High													RPAEDMEEEQAFK	4	2	sp;P61979-3		CID	0	1	1	4.66536	0	20.036	56
																																			High		FSVSGEGEGDATYGK	1	1	sp		CID	0	1	1	4.66349	0	30.2188	1
																																			High		FSVSGEGEGDATYGK	1	1	sp		CID	0	1	1	4.66272	0	78.3694	22
										High																											FSVSGEGEGDATYGK	1	1	sp		CID	0	1	1	4.66152	0	0	49
														High																							TRAEVKFEGDTLVNR	1	1	sp		CID	0	1	1	4.66002	2	6.37459	5
														High																							FSVSGEGEGDATYGK	1	1	sp		CID	0	1	1	4.65984	0	14.0526	12
																																	High				FSVSGEGEGDATYGK	1	1	sp		CID	0	1	1	4.65781	0	3.79096	17
																																	High				FSVSGEGEGDATYGK	1	1	sp		CID	0	1	1	4.65735	0	4.14629	2
																																			High		IRHNIEDGSVQLADHYQQNTPIGDGPVLLPDNHYLSTQSALSK	1	1	sp		CID	0	1	1	4.65735	1	16.3144	1
													High																								RPAEDMEEEQAFK	4	2	sp;P61979-3		CID	0	1	1	4.65706	0	79.5859	100
														High																							FSVSGEGEGDATYGK	1	1	sp		CID	0	1	1	4.65634	0	28.5369	27
														High																							GGYPYDVPDYASLGGK	1	1	sp		CID	0	1	1	4.65608	0	34.5111	81
																								High													FSVSGEGEGDATYGK	1	1	sp		CID	0	1	1	4.65544	0	2.58535	4
														High																							FSVSGEGEGDATYGK	1	1	sp		CID	0	1	1	4.65505	0	5.4285	21
																																			High		RPAEDmEEEQAFK	4	2	sp;P61979-3	M6(Oxidation)	CID	0	1	1	4.65499	0	21.0265	1
																																	High				RPAEDmEEEQAFKR	4	2	sp;P61979-3	M6(Oxidation)	CID	0	1	1	4.65485	1	44.9179	15
																																	High				FSVSGEGEGDATYGK	1	1	sp		CID	0	1	1	4.65474	0	24.9517	13
							High																														RPAEDmEEEQAFKR	4	2	sp;P61979-3	M6(Oxidation)	CID	0	1	1	4.65416	1	21.5691	6
							High																														FSVSGEGEGDATYGK	1	1	sp		CID	0	1	1	4.6524	0	28.0941	18
																																				High	RDHMVLLEFVTAAGITLGmDELYK	1	1	sp	M19(Oxidation)	CID	0	1	1	4.65102	1	5.29671	5
																																			High		FSVSGEGEGDATYGK	1	1	sp		CID	0	1	1	4.65069	0	35.9092	8
																																	High				RPAEDMEEEQAFK	4	2	sp;P61979-3		CID	0	1	1	4.64975	0	8.46227	13
																																			High		FSVSGEGEGDATYGK	1	1	sp		CID	0	1	1	4.64882	0	0.175323	0
																																			High		LEYNYNSHNVYImADK	1	1	sp	M13(Oxidation)	CID	0	1	1	4.64802	0	24.8181	4
																																	High				GGYPYDVPDYASLGGK	1	1	sp		CID	0	1	1	4.64716	0	30.4045	27
																				High																	FSVSGEGEGDATYGK	1	1	sp		CID	0	1	1	4.64684	0	48.69	8
																																			High		RPAEDMEEEQAFK	4	2	sp;P61979-3		CID	0	1	1	4.64674	0	63.8666	13
																																			High		RDHMVLLEFVTAAGITLGMDELYK	1	1	sp		CID	0	1	1	4.64668	1	46.2845	8
																																		High			FSVSGEGEGDATYGK	1	1	sp		CID	0	1	1	4.64617	0	9.62881	24
																																	High				FSVSGEGEGDATYGK	1	1	sp		CID	0	1	1	4.64294	0	0.0722217	0
							High																														GGVSKGEELFTGVVPILVELDGDVNGHK	1	1	sp		CID	0	1	1	4.64276	1	63.5033	12
																																	High				FSVSGEGEGDATYGK	1	1	sp		CID	0	1	1	4.64252	0	20.7038	100
														High																							FSVSGEGEGDATYGK	1	1	sp		CID	0	1	1	4.64228	0	4.11665	20
														High																							FSVSGEGEGDATYGK	1	1	sp		CID	0	1	1	4.64221	0	2.88963	5
																																			High		LEYNYNSHNVYImADK	1	1	sp	M13(Oxidation)	CID	0	1	1	4.64191	0	39.6714	2
																																	High				FSVSGEGEGDATYGK	1	1	sp		CID	0	1	1	4.64189	0	0.270147	0
							High																														RPAEDMEEEQAFKR	4	2	P61979-3;sp		CID	0	1	1	4.64134	1	36.764	24
																																	High				FSVSGEGEGDATYGK	1	1	sp		CID	0	1	1	4.64023	0	0	15
																																				High	RDHMVLLEFVTAAGITLGMDELYK	1	1	sp		CID	0	1	1	4.64018	1	10.7037	27
																																			High		FSVSGEGEGDATYGK	1	1	sp		CID	0	1	1	4.63999	0	0.221409	0
																																			High		FSVSGEGEGDATYGK	1	1	sp		CID	0	1	1	4.63935	0	27.4597	2
																																			High		FSVSGEGEGDATYGK	1	1	sp		CID	0	1	1	4.63689	0	24.9728	19
																								High													GEELFTGVVPILVELDGDVNGHK	1	1	sp		CID	0	1	1	4.636	0	0	0
																																			High		FSVSGEGEGDATYGK	1	1	sp		CID	0	1	1	4.63439	0	30.4252	8
																																			High		FSVSGEGEGDATYGK	1	1	sp		CID	0	1	1	4.63397	0	0.671743	0
																																			High		FSVSGEGEGDATYGK	1	1	sp		CID	0	1	1	4.63391	0	15.3063	12
																																			High		FSVSGEGEGDATYGK	1	1	sp		CID	0	1	1	4.63356	0	41.4873	2
																								High													FSVSGEGEGDATYGK	1	1	sp		CID	0	1	1	4.63274	0	36.6882	4
														High																							FSVSGEGEGDATYGK	1	1	sp		CID	0	1	1	4.6311	0	14.2991	40
																																			High		FSVSGEGEGDATYGK	1	1	sp		CID	0	1	1	4.63094	0	0.0733194	0
							High																														RPAEDMEEEQAFKR	4	2	P61979-3;sp		CID	0	1	1	4.63081	1	45.1458	48
							High																														EDGNILGHKLEYNYNSHNVYIMADK	1	1	sp		CID	0	1	1	4.62974	1	55.6798	5
																																			High		FSVSGEGEGDATYGK	1	1	sp		CID	0	1	1	4.62899	0	44.7026	34
																																			High		FSVSGEGEGDATYGK	1	1	sp		CID	0	1	1	4.62855	0	0	0
																																			High		FSVSGEGEGDATYGK	1	1	sp		CID	0	1	1	4.62833	0	55.7828	28
																																			High		FSVSGEGEGDATYGK	1	1	sp		CID	0	1	1	4.6283	0	12.3305	1
																																			High		RPAEDMEEEQAFK	4	2	sp;P61979-3		CID	0	1	1	4.62807	0	42.6317	5
																																	High				FSVSGEGEGDATYGK	1	1	sp		CID	0	1	1	4.62805	0	3.61489	2
																																			High		FSVSGEGEGDATYGK	1	1	sp		CID	0	1	1	4.62735	0	0.227974	0
																																	High				EDGNILGHKLEYNYNSHNVYImADK	1	1	sp	M22(Oxidation)	CID	0	1	1	4.62691	1	9.06744	13
														High																							FSVSGEGEGDATYGK	1	1	sp		CID	0	1	1	4.62687	0	0.199899	0
																																			High		DDDDKGGYPYDVPDYASLGGK	1	1	sp		CID	0	1	1	4.62671	1	38.0217	17
																																	High				LEYNYNSHNVYImADK	1	1	sp	M13(Oxidation)	CID	0	1	1	4.62652	0	47.6022	3
																								High													FSVSGEGEGDATYGK	1	1	sp		CID	0	1	1	4.62621	0	0	9
																																	High				FSVSGEGEGDATYGK	1	1	sp		CID	0	1	1	4.62599	0	0	4
							High																														FSVSGEGEGDATYGK	1	1	sp		CID	0	1	1	4.62567	0	24.4109	14
														High																							FSVSGEGEGDATYGK	1	1	sp		CID	0	1	1	4.62439	0	28.8986	63
							High																														RPAEDMEEEQAFKR	4	2	P61979-3;sp		CID	0	1	1	4.62427	1	0.363292	0
																								High													GIDFKEDGNILGHK	1	1	sp		CID	0	1	1	4.62405	1	63.1513	85
														High																							FSVSGEGEGDATYGK	1	1	sp		CID	0	1	1	4.62401	0	33.9939	43
																																			High		RDHmVLLEFVTAAGITLGmDELYK	1	1	sp	M4(Oxidation); M19(Oxidation)	CID	0	1	1	4.62264	1	59.0293	100
														High																							FSVSGEGEGDATYGK	1	1	sp		CID	0	1	1	4.62148	0	6.58941	6
									High																												RPAEDmEEEQAFK	4	2	sp;P61979-3	M6(Oxidation)	CID	0	1	1	4.62125	0	35.826	16
														High																							FSVSGEGEGDATYGK	1	1	sp		CID	0	1	1	4.62103	0	21.5678	7
														High																							FSVSGEGEGDATYGK	1	1	sp		CID	0	1	1	4.6206	0	0.321842	1
														High																							FSVSGEGEGDATYGK	1	1	sp		CID	0	1	1	4.62048	0	7.55198	29
								High																													FSVSGEGEGDATYGK	1	1	sp		CID	0	1	1	4.62048	0	36.9588	28
																																			High		RPAEDmEEEQAFKR	4	2	sp;P61979-3	M6(Oxidation)	CID	0	1	1	4.61848	1	14.0811	0
											High																										RPAEDMEEEQAFK	4	2	sp;P61979-3		CID	0	1	1	4.61824	0	0	88
														High																							FSVSGEGEGDATYGK	1	1	sp		CID	0	1	1	4.61752	0	9.75153	15
														High																							FSVSGEGEGDATYGK	1	1	sp		CID	0	1	1	4.61702	0	0	1
																																			High		TRAEVKFEGDTLVNR	1	1	sp		CID	0	1	1	4.61566	2	22.1225	0
													High																								FSVSGEGEGDATYGK	1	1	sp		CID	0	1	1	4.6156	0	35.0609	75
														High																							FSVSGEGEGDATYGK	1	1	sp		CID	0	1	1	4.61388	0	1.24403	28
							High																														FSVSGEGEGDATYGK	1	1	sp		CID	0	1	1	4.61159	0	43.0092	100
																																	High				GGYPYDVPDYASLGGK	1	1	sp		CID	0	1	1	4.61123	0	52.5205	100
																																	High				DDDDKGGYPYDVPDYASLGGKRPAEDMEEEQAFK	1	1	sp		CID	0	1	1	4.61059	2	0	13
							High																														FSVSGEGEGDATYGK	1	1	sp		CID	0	1	1	4.60934	0	45.1039	29
																																	High				RPAEDMEEEQAFK	4	2	sp;P61979-3		CID	0	1	1	4.60918	0	41.0324	34
							High																														RPAEDmEEEQAFKR	4	2	sp;P61979-3	M6(Oxidation)	CID	0	1	1	4.60809	1	25.5249	29
														High																							FSVSGEGEGDATYGK	1	1	sp		CID	0	1	1	4.608	0	16.0392	9
																																	High				FSVSGEGEGDATYGK	1	1	sp		CID	0	1	1	4.60614	0	37.1442	22
																																	High				FSVSGEGEGDATYGK	1	1	sp		CID	0	1	1	4.60572	0	38.1374	5
																																	High				GGVSKGEELFTGVVPILVELDGDVNGHK	1	1	sp		CID	0	1	1	4.60443	1	39.1387	59
														High																							FSVSGEGEGDATYGK	1	1	sp		CID	0	1	1	4.60419	0	9.40723	5
	High																																				RPAEDMEEEQAFK	4	2	sp;P61979-3		CID	0	1	1	4.60102	0	8.22875	90
														High																							FSVSGEGEGDATYGK	1	1	sp		CID	0	1	1	4.6008	0	14.1709	44
																																	High				FSVSGEGEGDATYGK	1	1	sp		CID	0	1	1	4.60016	0	8.89793	11
																																			High		TRAEVKFEGDTLVNR	1	1	sp		CID	0	1	1	4.60014	2	17.0421	8
							High																														RPAEDmEEEQAFKR	4	2	sp;P61979-3	M6(Oxidation)	CID	0	1	1	4.59995	1	37.513	12
																												High									FSVSGEGEGDATYGK	1	1	sp		CID	0	1	1	4.59868	0	51.9215	13
														High																							FSVSGEGEGDATYGK	1	1	sp		CID	0	1	1	4.59751	0	12.0218	9
														High																							FSVSGEGEGDATYGK	1	1	sp		CID	0	1	1	4.59487	0	15.7046	11
														High																							FSVSGEGEGDATYGK	1	1	sp		CID	0	1	1	4.59487	0	15.7595	25
																																	High				RPAEDMEEEQAFKR	4	2	P61979-3;sp		CID	0	1	1	4.59377	1	0.333433	1
														High																							RPAEDmEEEQAFK	4	2	sp;P61979-3	M6(Oxidation)	CID	0	1	1	4.59339	0	4.43325	2
														High																							FSVSGEGEGDATYGK	1	1	sp		CID	0	1	1	4.59305	0	17.6188	13
																																	High				SRGGVSKGEELFTGVVPILVELDGDVNGHK	1	1	sp		CID	0	1	1	4.59251	2	45.3329	34
																																	High				LEYNYNSHNVYImADK	1	1	sp	M13(Oxidation)	CID	0	1	1	4.59243	0	57.6099	16
																																	High				RPAEDMEEEQAFKR	4	2	P61979-3;sp		CID	0	1	1	4.59051	1	18.1657	8
														High																							FSVSGEGEGDATYGK	1	1	sp		CID	0	1	1	4.58948	0	0	1
											High																										FSVSGEGEGDATYGK	1	1	sp		CID	0	1	1	4.58924	0		60
																																	High				FSVSGEGEGDATYGK	1	1	sp		CID	0	1	1	4.58813	0	16.4484	16
																																			High		FSVSGEGEGDATYGK	1	1	sp		CID	0	1	1	4.58658	0	51.8546	17
																															High						RPAEDMEEEQAFKR	4	2	P61979-3;sp		CID	0	1	1	4.58504	1	60.2432	38
																																			High		HNIEDGSVQLADHYQQNTPIGDGPVLLPDNHYLSTQSALSK	1	1	sp		CID	0	1	1	4.58502	0	16.0147	2
																								High													RPAEDmEEEQAFKR	4	2	sp;P61979-3	M6(Oxidation)	CID	0	1	1	4.58383	1	35.5775	40
														High																							FSVSGEGEGDATYGK	1	1	sp		CID	0	1	1	4.58332	0	0.172374	0
														High																							FSVSGEGEGDATYGK	1	1	sp		CID	0	1	1	4.58296	0	19.2285	34
												High																									FSVSGEGEGDATYGK	1	1	sp		CID	0	1	1	4.5825	0	0	61
																																	High				FSVSGEGEGDATYGK	1	1	sp		CID	0	1	1	4.58215	0	9.15699	19
																																			High		FSVSGEGEGDATYGK	1	1	sp		CID	0	1	1	4.58154	0	36.584	5
																								High													FSVSGEGEGDATYGK	1	1	sp		CID	0	1	1	4.58052	0	17.0907	7
							High																														RPAEDMEEEQAFKR	4	2	P61979-3;sp		CID	0	1	1	4.58021	1	36.2843	37
														High																							FSVSGEGEGDATYGK	1	1	sp		CID	0	1	1	4.58021	0	28.6215	53
																																	High				DDDDKGGYPYDVPDYASLGGK	1	1	sp		CID	0	1	1	4.57926	1	38.0054	28
														High																							FSVSGEGEGDATYGK	1	1	sp		CID	0	1	1	4.57883	0	6.2686	5
														High																							FSVSGEGEGDATYGK	1	1	sp		CID	0	1	1	4.57825	0	11.208	30
																																			High		FSVSGEGEGDATYGK	1	1	sp		CID	0	1	1	4.57811	0	47.9945	34
																																	High				RPAEDMEEEQAFK	4	2	sp;P61979-3		CID	0	1	1	4.57769	0	75.5512	12
														High																							RPAEDMEEEQAFK	4	2	sp;P61979-3		CID	0	1	1	4.57746	0	25.4797	7
														High																							FSVSGEGEGDATYGK	1	1	sp		CID	0	1	1	4.57695	0	39.543	70
																																			High		FSVSGEGEGDATYGK	1	1	sp		CID	0	1	1	4.5767	0	17.1205	5
																																	High				FSVSGEGEGDATYGK	1	1	sp		CID	0	1	1	4.57588	0	9.61371	15
																								High													FSVSGEGEGDATYGK	1	1	sp		CID	0	1	1	4.57367	0	14.6421	26
																																			High		HNIEDGSVQLADHYQQNTPIGDGPVLLPDNHYLSTQSALSK	1	1	sp		CID	0	1	1	4.57354	0	93.3844	7
																																	High				RPAEDmEEEQAFK	4	2	sp;P61979-3	M6(Oxidation)	CID	0	1	1	4.57348	0	1.00689	0
																																	High				FSVSGEGEGDATYGK	1	1	sp		CID	0	1	1	4.57267	0	8.90295	6
																																			High		RPAEDMEEEQAFK	4	2	sp;P61979-3		CID	0	1	1	4.57241	0	53.6958	6
																																	High				FSVSGEGEGDATYGK	1	1	sp		CID	0	1	1	4.57215	0	11.2768	13
							High																														TRAEVKFEGDTLVNR	1	1	sp		CID	0	1	1	4.57184	2	0.426887	4
																																	High				HNIEDGSVQLADHYQQNTPIGDGPVLLPDNHYLSTQSALSK	1	1	sp		CID	0	1	1	4.57011	0	9.11771	2
																																				High	HNIEDGSVQLADHYQQNTPIGDGPVLLPDNHYLSTQSALSK	1	1	sp		CID	0	1	1	4.56777	0	9.66539	9
														High																							FSVSGEGEGDATYGK	1	1	sp		CID	0	1	1	4.56722	0	11.0744	8
							High																														FSVSGEGEGDATYGK	1	1	sp		CID	0	1	1	4.56667	0	42.136	12
																								High													RPAEDMEEEQAFKR	4	2	P61979-3;sp		CID	0	1	1	4.56632	1	49.2541	82
																																	High				RPAEDMEEEQAFKR	4	2	P61979-3;sp		CID	0	1	1	4.56572	1	18.6762	11
																						High															FSVSGEGEGDATYGK	1	1	sp		CID	0	1	1	4.56556	0	13.6802	17
							High																														RPAEDMEEEQAFK	4	2	sp;P61979-3		CID	0	1	1	4.56517	0	25.0858	1
																																	High				FSVSGEGEGDATYGK	1	1	sp		CID	0	1	1	4.56464	0	5.43246	8
																																	High				FSVSGEGEGDATYGK	1	1	sp		CID	0	1	1	4.56357	0	13.5782	10
								High																													GIDFKEDGNILGHK	1	1	sp		CID	0	1	1	4.56252	1	42.5579	38
																																			High		FSVSGEGEGDATYGK	1	1	sp		CID	0	1	1	4.56209	0	35.8215	43
							High																														FSVSGEGEGDATYGK	1	1	sp		CID	0	1	1	4.56167	0	0.93015	0
																																			High		RDHMVLLEFVTAAGITLGmDELYK	1	1	sp	M19(Oxidation)	CID	0	1	1	4.56155	1	5.14866	2
									High																												RPAEDMEEEQAFK	4	2	sp;P61979-3		CID	0	1	1	4.56152	0		69
																																			High		IRHNIEDGSVQLADHYQQNTPIGDGPVLLPDNHYLSTQSALSK	1	1	sp		CID	0	1	1	4.56126	1	49.2577	11
																															High						FSVSGEGEGDATYGK	1	1	sp		CID	0	1	1	4.56101	0	36.9745	33
														High																							FSVSGEGEGDATYGK	1	1	sp		CID	0	1	1	4.56043	0	24.0998	46
																																			High		FSVSGEGEGDATYGK	1	1	sp		CID	0	1	1	4.55991	0	41.512	9
														High																							FSVSGEGEGDATYGK	1	1	sp		CID	0	1	1	4.55976	0	6.39524	27
																								High													FSVSGEGEGDATYGK	1	1	sp		CID	0	1	1	4.55838	0	4.49314	2
														High																							FSVSGEGEGDATYGK	1	1	sp		CID	0	1	1	4.55801	0	16.8278	15
														High																							FSVSGEGEGDATYGK	1	1	sp		CID	0	1	1	4.55796	0	2.8626	7
														High																							DDDDKGGYPYDVPDYASLGGK	1	1	sp		CID	0	1	1	4.55667	1	0.109907	0
																																			High		HNIEDGSVQLADHYQQNTPIGDGPVLLPDNHYLSTQSALSK	1	1	sp		CID	0	1	1	4.55536	0	14.9568	4
																																	High				RPAEDMEEEQAFKR	4	2	P61979-3;sp		CID	0	1	1	4.55228	1	0	0
							High																														FSVSGEGEGDATYGK	1	1	sp		CID	0	1	1	4.55136	0	20.6287	18
																																			High		FSVSGEGEGDATYGK	1	1	sp		CID	0	1	1	4.54961	0	29.4529	4
							High																														RPAEDmEEEQAFKR	4	2	sp;P61979-3	M6(Oxidation)	CID	0	1	1	4.54945	1	17.6316	7
																																			High		FSVSGEGEGDATYGK	1	1	sp		CID	0	1	1	4.54922	0	39.5503	14
														High																							FSVSGEGEGDATYGK	1	1	sp		CID	0	1	1	4.54828	0	10.1736	4
																																			High		FSVSGEGEGDATYGK	1	1	sp		CID	0	1	1	4.54802	0	11.8306	6
																																			High		FSVSGEGEGDATYGK	1	1	sp		CID	0	1	1	4.54722	0	8.72141	1
																																			High		LEYNYNSHNVYImADK	1	1	sp	M13(Oxidation)	CID	0	1	1	4.54583	0	36.0471	4
																																			High		TRAEVKFEGDTLVNR	1	1	sp		CID	0	1	1	4.54575	2	41.1512	5
																																	High				GEELFTGVVPILVELDGDVNGHK	1	1	sp		CID	0	1	1	4.54558	0	24.1071	1
																																			High		RPAEDmEEEQAFK	4	2	sp;P61979-3	M6(Oxidation)	CID	0	1	1	4.5455	0	23.7019	1
																																			High		FSVSGEGEGDATYGK	1	1	sp		CID	0	1	1	4.54501	0	22.7991	8
							High																														FSVSGEGEGDATYGK	1	1	sp		CID	0	1	1	4.54447	0	33.1833	5
																																			High		RPAEDMEEEQAFK	4	2	sp;P61979-3		CID	0	1	1	4.54442	0	74.5778	10
														High																							FSVSGEGEGDATYGK	1	1	sp		CID	0	1	1	4.54287	0	35.5738	69
														High																							FSVSGEGEGDATYGK	1	1	sp		CID	0	1	1	4.54266	0	22.8802	46
														High																							FSVSGEGEGDATYGK	1	1	sp		CID	0	1	1	4.54238	0	7.43804	28
																																	High				FSVSGEGEGDATYGK	1	1	sp		CID	0	1	1	4.54222	0	9.35421	9
														High																							FSVSGEGEGDATYGK	1	1	sp		CID	0	1	1	4.54211	0	17.7516	52
							High																														LEYNYNSHNVYImADK	1	1	sp	M13(Oxidation)	CID	0	1	1	4.54207	0	0	0
																																	High				FSVSGEGEGDATYGK	1	1	sp		CID	0	1	1	4.54102	0	2.30093	0
														High																							FSVSGEGEGDATYGK	1	1	sp		CID	0	1	1	4.541	0	12.9912	14
																																			High		GIDFKEDGNILGHK	1	1	sp		CID	0	1	1	4.5401	1	4.72459	1
																																			High		RDHmVLLEFVTAAGITLGmDELYK	1	1	sp	M4(Oxidation); M19(Oxidation)	CID	0	1	1	4.53864	1	18.7749	6
														High																							FSVSGEGEGDATYGK	1	1	sp		CID	0	1	1	4.53858	0	8.82152	27
																																			High		FSVSGEGEGDATYGK	1	1	sp		CID	0	1	1	4.5385	0	0.0959953	0
																																		High			FSVSGEGEGDATYGK	1	1	sp		CID	0	1	1	4.53803	0	50.1435	100
																								High													DHmVLLEFVTAAGITLGmDELYK	1	1	sp	M3(Oxidation); M18(Oxidation)	CID	0	1	1	4.53687	0	1.20979	0
																								High													LEYNYNSHNVYIMADK	1	1	sp		CID	0	1	1	4.53607	0		100
																																	High				RPAEDMEEEQAFK	4	2	sp;P61979-3		CID	0	1	1	4.53589	0	33.686	0
							High																														RPAEDMEEEQAFK	4	2	sp;P61979-3		CID	0	1	1	4.53427	0	0	100
							High																														LEYNYNSHNVYIMADKQK	1	1	sp		CID	0	1	1	4.5337	1	11.7645	0
																																	High				FSVSGEGEGDATYGK	1	1	sp		CID	0	1	1	4.53358	0	0.155196	0
																																			High		FSVSGEGEGDATYGK	1	1	sp		CID	0	1	1	4.53271	0	0.292714	0
																																			High		AEVKFEGDTLVNR	1	1	sp		CID	0	1	1	4.53059	1	31.9423	19
							High																														FSVSGEGEGDATYGK	1	1	sp		CID	0	1	1	4.52999	0	2.58132	2
																																	High				FSVSGEGEGDATYGK	1	1	sp		CID	0	1	1	4.52814	0	4.96129	13
																																	High				RPAEDMEEEQAFK	4	2	sp;P61979-3		CID	0	1	1	4.5273	0	0.162751	0
																																	High				FSVSGEGEGDATYGK	1	1	sp		CID	0	1	1	4.52717	0	12.6025	15
														High																							RPAEDmEEEQAFK	4	2	sp;P61979-3	M6(Oxidation)	CID	0	1	1	4.5256	0	15.6859	4
																								High													RPAEDMEEEQAFKR	4	2	P61979-3;sp		CID	0	1	1	4.52513	1	45.1937	16
																							High														RPAEDmEEEQAFKR	4	2	sp;P61979-3	M6(Oxidation)	CID	0	1	1	4.52495	1	69.7237	34
														High																							FSVSGEGEGDATYGK	1	1	sp		CID	0	1	1	4.52437	0	0.122443	0
																																			High		FSVSGEGEGDATYGK	1	1	sp		CID	0	1	1	4.52428	0	36.1324	8
																																	High				FSVSGEGEGDATYGK	1	1	sp		CID	0	1	1	4.52362	0	4.27002	8
							High																														LEYNYNSHNVYImADK	1	1	sp	M13(Oxidation)	CID	0	1	1	4.52331	0	50.0296	3
														High																							DDDDKGGYPYDVPDYASLGGK	1	1	sp		CID	0	1	1	4.52323	1	0	1
																																	High				FSVSGEGEGDATYGK	1	1	sp		CID	0	1	1	4.52312	0	2.36217	1
														High																							FSVSGEGEGDATYGK	1	1	sp		CID	0	1	1	4.5231	0	18.2897	34
																																	High				FSVSGEGEGDATYGK	1	1	sp		CID	0	1	1	4.52307	0	22.5892	2
																																			High		FSVSGEGEGDATYGK	1	1	sp		CID	0	1	1	4.52253	0	10.647	1
														High																							FSVSGEGEGDATYGK	1	1	sp		CID	0	1	1	4.52193	0	6.06469	29
																								High													HNIEDGSVQLADHYQQNTPIGDGPVLLPDNHYLSTQSALSK	1	1	sp		CID	0	1	1	4.52158	0	40.8062	56
																																			High		FSVSGEGEGDATYGK	1	1	sp		CID	0	1	1	4.52099	0	0.323684	0
																																		High			FSVSGEGEGDATYGK	1	1	sp		CID	0	1	1	4.52065	0	29.8689	97
																																			High		FSVSGEGEGDATYGK	1	1	sp		CID	0	1	1	4.51995	0	17.5597	1
																																			High		RPAEDMEEEQAFK	4	2	sp;P61979-3		CID	0	1	1	4.51943	0	21.592	9
																																			High		RPAEDmEEEQAFK	4	2	sp;P61979-3	M6(Oxidation)	CID	0	1	1	4.51923	0	13.9745	0
																																	High				FSVSGEGEGDATYGK	1	1	sp		CID	0	1	1	4.51914	0	0	21
																								High													FSVSGEGEGDATYGK	1	1	sp		CID	0	1	1	4.5191	0	37.8558	2
																								High													LEYNYNSHNVYImADK	1	1	sp	M13(Oxidation)	CID	0	1	1	4.51708	0	82.749	90
							High																														GEELFTGVVPILVELDGDVNGHK	1	1	sp		CID	0	1	1	4.51625	0	44.1272	17
																																	High				LEYNYNSHNVYImADK	1	1	sp	M13(Oxidation)	CID	0	1	1	4.51459	0	40.7227	9
														High																							FSVSGEGEGDATYGK	1	1	sp		CID	0	1	1	4.51352	0	28.9642	72
							High																														RPAEDMEEEQAFKR	4	2	P61979-3;sp		CID	0	1	1	4.51164	1	72.0273	14
																																			High		FSVSGEGEGDATYGK	1	1	sp		CID	0	1	1	4.51068	0	39.7995	3
																																			High		FSVSGEGEGDATYGK	1	1	sp		CID	0	1	1	4.51068	0	17.2758	4
																								High													LEYNYNSHNVYImADK	1	1	sp	M13(Oxidation)	CID	0	1	1	4.50956	0	8.30206	18
							High																														RPAEDMEEEQAFKR	4	2	P61979-3;sp		CID	0	1	1	4.50842	1	0	28
																																	High				FSVSGEGEGDATYGK	1	1	sp		CID	0	1	1	4.50836	0	13.4659	7
														High																							FSVSGEGEGDATYGK	1	1	sp		CID	0	1	1	4.5081	0	24.5382	16
																								High													DHmVLLEFVTAAGITLGmDELYK	1	1	sp	M3(Oxidation); M18(Oxidation)	CID	0	1	1	4.50732	0	0	100
																																			High		RPAEDmEEEQAFKR	4	2	sp;P61979-3	M6(Oxidation)	CID	0	1	1	4.50641	1	39.9811	100
																																				High	RDHMVLLEFVTAAGITLGmDELYK	1	1	sp	M19(Oxidation)	CID	0	1	1	4.50591	1	38.6048	12
																																	High				RPAEDMEEEQAFK	4	2	sp;P61979-3		CID	0	1	1	4.50387	0	27.2267	4
														High																							FSVSGEGEGDATYGK	1	1	sp		CID	0	1	1	4.50304	0	24.1741	46
																																	High				SRGGVSKGEELFTGVVPILVELDGDVNGHK	1	1	sp		CID	0	1	1	4.50278	2	25.9008	32
																								High													GGVSKGEELFTGVVPILVELDGDVNGHK	1	1	sp		CID	0	1	1	4.50267	1	19.6272	1
		High																																			FSVSGEGEGDATYGK	1	1	sp		CID	0	1	1	4.50242	0	15.2756	91
														High																							FSVSGEGEGDATYGK	1	1	sp		CID	0	1	1	4.50215	0	52.4077	23
																																	High				RPAEDmEEEQAFKR	4	2	sp;P61979-3	M6(Oxidation)	CID	0	1	1	4.50195	1	17.6597	0
														High																							FSVSGEGEGDATYGK	1	1	sp		CID	0	1	1	4.50168	0	38.2669	69
																																			High		RPAEDMEEEQAFK	4	2	sp;P61979-3		CID	0	1	1	4.49987	0	1.69457	0
																																			High		LEYNYNSHNVYIMADK	1	1	sp		CID	0	1	1	4.49861	0	86.0572	4
																																	High				FSVSGEGEGDATYGK	1	1	sp		CID	0	1	1	4.49822	0	14.9895	11
																																	High				DDDDKGGYPYDVPDYASLGGK	1	1	sp		CID	0	1	1	4.49777	1	2.9278	0
														High																							FSVSGEGEGDATYGK	1	1	sp		CID	0	1	1	4.49709	0	48.1853	87
														High																							RPAEDmEEEQAFKR	4	2	sp;P61979-3	M6(Oxidation)	CID	0	1	1	4.49702	1	16.3108	40
														High																							FSVSGEGEGDATYGK	1	1	sp		CID	0	1	1	4.49583	0	39.6982	77
																																			High		FSVSGEGEGDATYGK	1	1	sp		CID	0	1	1	4.49486	0	27.0565	21
																																	High				FSVSGEGEGDATYGK	1	1	sp		CID	0	1	1	4.49481	0	18.3412	14
																																	High				LEYNYNSHNVYImADK	1	1	sp	M13(Oxidation)	CID	0	1	1	4.49477	0	0	24
																																			High		FSVSGEGEGDATYGK	1	1	sp		CID	0	1	1	4.49444	0	43.7634	23
										High																											GGVSKGEELFTGVVPILVELDGDVNGHK	1	1	sp		CID	0	1	1	4.49393	1	32.1501	48
																																	High				FSVSGEGEGDATYGK	1	1	sp		CID	0	1	1	4.49346	0	2.50106	2
																																			High		RPAEDmEEEQAFKR	4	2	sp;P61979-3	M6(Oxidation)	CID	0	1	1	4.49217	1	64.9234	22
														High																							FSVSGEGEGDATYGK	1	1	sp		CID	0	1	1	4.49166	0	12.5276	28
																																	High				FSVSGEGEGDATYGK	1	1	sp		CID	0	1	1	4.49119	0	10.3987	13
														High																							LEYNYNSHNVYImADK	1	1	sp	M13(Oxidation)	CID	0	1	1	4.49109	0	53.4891	96
																																	High				RPAEDMEEEQAFK	4	2	sp;P61979-3		CID	0	1	1	4.49069	0	26.096	32
																																	High				FSVSGEGEGDATYGK	1	1	sp		CID	0	1	1	4.49038	0	4.8316	3
																																	High				HNIEDGSVQLADHYQQNTPIGDGPVLLPDNHYLSTQSALSK	1	1	sp		CID	0	1	1	4.48997	0	59.7593	22
														High																							FSVSGEGEGDATYGK	1	1	sp		CID	0	1	1	4.48935	0	31.3243	48
																								High													FSVSGEGEGDATYGK	1	1	sp		CID	0	1	1	4.48918	0	39.6202	4
														High																							FSVSGEGEGDATYGK	1	1	sp		CID	0	1	1	4.48609	0	28.7956	54
														High																							FSVSGEGEGDATYGK	1	1	sp		CID	0	1	1	4.48599	0	0.0648876	0
														High																							FSVSGEGEGDATYGK	1	1	sp		CID	0	1	1	4.48577	0	16.9933	62
														High																							FSVSGEGEGDATYGK	1	1	sp		CID	0	1	1	4.48512	0	3.21063	5
																																	High				RPAEDMEEEQAFK	4	2	sp;P61979-3		CID	0	1	1	4.48404	0	20.4594	4
														High																							FSVSGEGEGDATYGK	1	1	sp		CID	0	1	1	4.48258	0	31.9465	42
																																	High				RPAEDMEEEQAFK	4	2	sp;P61979-3		CID	0	1	1	4.48247	0	14.737	30
																																			High		LEYNYNSHNVYImADK	1	1	sp	M13(Oxidation)	CID	0	1	1	4.48191	0	17.2036	1
																																			High		LEYNYNSHNVYImADK	1	1	sp	M13(Oxidation)	CID	0	1	1	4.48159	0	0	18
																																			High		DDDDKGGYPYDVPDYASLGGK	1	1	sp		CID	0	1	1	4.48124	1	1.09958	0
														High																							LEYNYNSHNVYIMADK	1	1	sp		CID	0	1	1	4.48077	0	31.8258	100
																																			High		FSVSGEGEGDATYGK	1	1	sp		CID	0	1	1	4.48077	0	36.9212	30
																																	High				RPAEDmEEEQAFK	4	2	sp;P61979-3	M6(Oxidation)	CID	0	1	1	4.47994	0	1.22867	0
																																	High				FSVSGEGEGDATYGK	1	1	sp		CID	0	1	1	4.47991	0	17.9982	20
														High																							FSVSGEGEGDATYGK	1	1	sp		CID	0	1	1	4.47981	0	2.24217	1
																																	High				HNIEDGSVQLADHYQQNTPIGDGPVLLPDNHYLSTQSALSK	1	1	sp		CID	0	1	1	4.4794	0	13.4588	7
																											High										GIDFKEDGNILGHK	1	1	sp		CID	0	1	1	4.47877	1	9.41733	10
																																			High		RDHmVLLEFVTAAGITLGmDELYK	1	1	sp	M4(Oxidation); M19(Oxidation)	CID	0	1	1	4.47858	1	3.12711	1
														High																							RPAEDMEEEQAFK	4	2	sp;P61979-3		CID	0	1	1	4.47845	0	2.90851	4
																																			High		FSVSGEGEGDATYGK	1	1	sp		CID	0	1	1	4.47779	0	1.6301	0
																																			High		RPAEDmEEEQAFK	4	2	sp;P61979-3	M6(Oxidation)	CID	0	1	1	4.47694	0	12.4246	1
																																			High		FSVSGEGEGDATYGK	1	1	sp		CID	0	1	1	4.47674	0	1.04855	0
																																	High				FSVSGEGEGDATYGK	1	1	sp		CID	0	1	1	4.47644	0	1.92692	1
														High																							FSVSGEGEGDATYGK	1	1	sp		CID	0	1	1	4.47635	0	19.0229	45
																																			High		FSVSGEGEGDATYGK	1	1	sp		CID	0	1	1	4.47584	0	30.4558	7
														High																							RPAEDMEEEQAFK	4	2	sp;P61979-3		CID	0	1	1	4.47556	0	0	0
							High																														FSVSGEGEGDATYGK	1	1	sp		CID	0	1	1	4.47507	0	0.520141	0
																																	High				FSVSGEGEGDATYGK	1	1	sp		CID	0	1	1	4.47308	0	11.1476	2
																																	High				FSVSGEGEGDATYGK	1	1	sp		CID	0	1	1	4.47223	0	6.65341	8
							High																														RDHmVLLEFVTAAGITLGmDELYK	1	1	sp	M4(Oxidation); M19(Oxidation)	CID	0	1	1	4.47091	1	58.7186	41
																										High											RPAEDmEEEQAFKR	4	2	sp;P61979-3	M6(Oxidation)	CID	0	1	1	4.4693	1	23.5538	28
																																			High		LEYNYNSHNVYImADK	1	1	sp	M13(Oxidation)	CID	0	1	1	4.46907	0	59.9021	100
																								High													DHmVLLEFVTAAGITLGmDELYK	1	1	sp	M3(Oxidation); M18(Oxidation)	CID	0	1	1	4.46872	0	0	12
							High																														EDGNILGHKLEYNYNSHNVYImADK	1	1	sp	M22(Oxidation)	CID	0	1	1	4.4683	1	0	3
																																	High				FSVSGEGEGDATYGK	1	1	sp		CID	0	1	1	4.46825	0	9.5666	5
														High																							FSVSGEGEGDATYGK	1	1	sp		CID	0	1	1	4.46804	0	26.5767	48
														High																							RPAEDMEEEQAFK	4	2	sp;P61979-3		CID	0	1	1	4.46732	0	25.6683	51
																																	High				RPAEDMEEEQAFKR	4	2	P61979-3;sp		CID	0	1	1	4.46631	1	56.8888	88
																																High					RPAEDmEEEQAFKR	4	2	sp;P61979-3	M6(Oxidation)	CID	0	1	1	4.46531	1	4.71312	8
																																				High	GGYPYDVPDYASLGGK	1	1	sp		CID	0	1	1	4.46457	0	27.573	93
																																	High				FSVSGEGEGDATYGK	1	1	sp		CID	0	1	1	4.46373	0	28.3957	16
																																	High				GIDFKEDGNILGHK	1	1	sp		CID	0	1	1	4.46351	1	4.2415	3
																										High											GGVSKGEELFTGVVPILVELDGDVNGHK	1	1	sp		CID	0	1	1	4.46295	1	18.3095	6
																																	High				FSVSGEGEGDATYGK	1	1	sp		CID	0	1	1	4.46232	0	22.6206	18
														High																							RPAEDMEEEQAFK	4	2	sp;P61979-3		CID	0	1	1	4.46205	0	33.5003	100
							High																														RPAEDmEEEQAFKR	4	2	sp;P61979-3	M6(Oxidation)	CID	0	1	1	4.46171	1	0.402399	0
																																			High		GIDFKEDGNILGHKLEYNYNSHNVYIMADK	1	1	sp		CID	0	1	1	4.45936	2	83.6638	3
														High																							RPAEDMEEEQAFK	4	2	sp;P61979-3		CID	0	1	1	4.45936	0	30.7384	5
																																	High				GGVSKGEELFTGVVPILVELDGDVNGHK	1	1	sp		CID	0	1	1	4.45918	1	0.827192	0
														High																							FSVSGEGEGDATYGK	1	1	sp		CID	0	1	1	4.459	0	3.1998	6
																																	High				FSVSGEGEGDATYGK	1	1	sp		CID	0	1	1	4.4585	0	40.2276	5
														High																							FSVSGEGEGDATYGK	1	1	sp		CID	0	1	1	4.45832	0	25.9196	7
									High																												RPAEDMEEEQAFKR	4	2	P61979-3;sp		CID	0	1	1	4.45758	1	31.4719	7
																																	High				FSVSGEGEGDATYGK	1	1	sp		CID	0	1	1	4.45692	0	19.6232	11
																																	High				FSVSGEGEGDATYGK	1	1	sp		CID	0	1	1	4.45672	0	21.8021	7
																																	High				HNIEDGSVQLADHYQQNTPIGDGPVLLPDNHYLSTQSALSK	1	1	sp		CID	0	1	1	4.4564	0	18.2389	15
																																			High		EDGNILGHKLEYNYNSHNVYImADK	1	1	sp	M22(Oxidation)	CID	0	1	1	4.4559	1	17.8449	1
							High																														RPAEDmEEEQAFK	4	2	sp;P61979-3	M6(Oxidation)	CID	0	1	1	4.45564	0	6.8912	4
																								High													FSVSGEGEGDATYGK	1	1	sp		CID	0	1	1	4.45536	0	13.3146	5
														High																							FSVSGEGEGDATYGK	1	1	sp		CID	0	1	1	4.45434	0	24.9326	13
																																			High		FSVSGEGEGDATYGK	1	1	sp		CID	0	1	1	4.45409	0	25.8394	4
																																			High		FSVSGEGEGDATYGK	1	1	sp		CID	0	1	1	4.45399	0	13.0578	17
																																			High		RDHMVLLEFVTAAGITLGmDELYK	1	1	sp	M19(Oxidation)	CID	0	1	1	4.45395	1	58.6603	16
							High																														FSVSGEGEGDATYGK	1	1	sp		CID	0	1	1	4.45371	0	19.8226	8
																																			High		FSVSGEGEGDATYGK	1	1	sp		CID	0	1	1	4.45259	0	26.5041	2
														High																							FSVSGEGEGDATYGK	1	1	sp		CID	0	1	1	4.45188	0	26.1158	61
																																			High		RPAEDmEEEQAFKR	4	2	sp;P61979-3	M6(Oxidation)	CID	0	1	1	4.4517	1	11.9659	4
																																			High		LEYNYNSHNVYImADK	1	1	sp	M13(Oxidation)	CID	0	1	1	4.45002	0	12.3852	6
																																High					RPAEDMEEEQAFKR	4	2	P61979-3;sp		CID	0	1	1	4.44986	1	46.6758	10
																																	High				FSVSGEGEGDATYGK	1	1	sp		CID	0	1	1	4.449	0	2.59497	1
																																			High		FSVSGEGEGDATYGK	1	1	sp		CID	0	1	1	4.44875	0	80.2301	14
																																			High		DDDDKGGYPYDVPDYASLGGK	1	1	sp		CID	0	1	1	4.44831	1	6.47572	1
																																			High		TRAEVKFEGDTLVNR	1	1	sp		CID	0	1	1	4.44814	2	21.1635	3
							High																														DHMVLLEFVTAAGITLGmDELYK	1	1	sp	M18(Oxidation)	CID	0	1	1	4.44783	0	25.8182	1
							High																														FSVSGEGEGDATYGK	1	1	sp		CID	0	1	1	4.44717	0	15.3855	12
														High																							FSVSGEGEGDATYGK	1	1	sp		CID	0	1	1	4.44695	0	3.4742	23
																																	High				FSVSGEGEGDATYGK	1	1	sp		CID	0	1	1	4.44555	0	4.63916	5
																																			High		FSVSGEGEGDATYGK	1	1	sp		CID	0	1	1	4.44325	0	45.2651	8
																																	High				FSVSGEGEGDATYGK	1	1	sp		CID	0	1	1	4.44262	0	26.1319	24
							High																														DHmVLLEFVTAAGITLGmDELYK	1	1	sp	M3(Oxidation); M18(Oxidation)	CID	0	1	1	4.44259	0	0.575563	2
																																	High				GGYPYDVPDYASLGGK	1	1	sp		CID	0	1	1	4.44252	0	14.5643	100
														High																							TRAEVKFEGDTLVNR	1	1	sp		CID	0	1	1	4.44217	2	27.4741	16
																																			High		FSVSGEGEGDATYGK	1	1	sp		CID	0	1	1	4.44102	0	24.9404	13
														High																							GGYPYDVPDYASLGGK	1	1	sp		CID	0	1	1	4.43989	0	1.13347	17
														High																							FSVSGEGEGDATYGK	1	1	sp		CID	0	1	1	4.43965	0	31.1563	57
										High																											GIDFKEDGNILGHK	1	1	sp		CID	0	1	1	4.43917	1	0	15
																																	High				AEVKFEGDTLVNR	1	1	sp		CID	0	1	1	4.43898	1	35.0458	8
																																			High		FSVSGEGEGDATYGK	1	1	sp		CID	0	1	1	4.43882	0	32.3415	2
																																			High		LEYNYNSHNVYImADK	1	1	sp	M13(Oxidation)	CID	0	1	1	4.43859	0	0.293308	0
																																	High				FSVSGEGEGDATYGK	1	1	sp		CID	0	1	1	4.43851	0	15.2119	10
																																			High		HNIEDGSVQLADHYQQNTPIGDGPVLLPDNHYLSTQSALSK	1	1	sp		CID	0	1	1	4.43768	0	25.3323	11
																																			High		RPAEDMEEEQAFK	4	2	sp;P61979-3		CID	0	1	1	4.43711	0	0.170764	0
																										High											AEVKFEGDTLVNR	1	1	sp		CID	0	1	1	4.43611	1	24.8186	3
												High																									RPAEDMEEEQAFK	4	2	sp;P61979-3		CID	0	1	1	4.43557	0		100
														High																							HNIEDGSVQLADHYQQNTPIGDGPVLLPDNHYLSTQSALSK	1	1	sp		CID	0	1	1	4.43334	0	3.82226	33
																																	High				FSVSGEGEGDATYGK	1	1	sp		CID	0	1	1	4.43296	0	4.50227	5
														High																							FSVSGEGEGDATYGK	1	1	sp		CID	0	1	1	4.43283	0	8.00265	28
							High																														RPAEDmEEEQAFKR	4	2	sp;P61979-3	M6(Oxidation)	CID	0	1	1	4.43242	1	38.3749	13
																																	High				HNIEDGSVQLADHYQQNTPIGDGPVLLPDNHYLSTQSALSK	1	1	sp		CID	0	1	1	4.43228	0	9.27586	2
																																			High		FSVSGEGEGDATYGK	1	1	sp		CID	0	1	1	4.43135	0	51.145	9
																								High													DHmVLLEFVTAAGITLGmDELYK	1	1	sp	M3(Oxidation); M18(Oxidation)	CID	0	1	1	4.43129	0	23.6078	43
														High																							FSVSGEGEGDATYGK	1	1	sp		CID	0	1	1	4.43125	0	35.0482	55
																								High													FSVSGEGEGDATYGK	1	1	sp		CID	0	1	1	4.4296	0	0.253391	0
																																	High				RPAEDMEEEQAFK	4	2	sp;P61979-3		CID	0	1	1	4.42945	0	0.276767	0
																								High													DHmVLLEFVTAAGITLGmDELYK	1	1	sp	M3(Oxidation); M18(Oxidation)	CID	0	1	1	4.42868	0	7.54367	2
																																	High				RPAEDMEEEQAFK	4	2	sp;P61979-3		CID	0	1	1	4.42804	0	35.7428	1
														High																							RPAEDmEEEQAFK	4	2	sp;P61979-3	M6(Oxidation)	CID	0	1	1	4.42776	0	13.4395	4
																																			High		RPAEDMEEEQAFKR	4	2	P61979-3;sp		CID	0	1	1	4.42642	1	0.648287	1
							High																														GEELFTGVVPILVELDGDVNGHK	1	1	sp		CID	0	1	1	4.42556	0	10.8682	10
																								High													RPAEDmEEEQAFKR	4	2	sp;P61979-3	M6(Oxidation)	CID	0	1	1	4.42474	1	17.5094	24
																																	High				SRGGVSKGEELFTGVVPILVELDGDVNGHK	1	1	sp		CID	0	1	1	4.42446	2	57.778	73
																																	High				FSVSGEGEGDATYGK	1	1	sp		CID	0	1	1	4.4244	0	37.5601	23
																																	High				FSVSGEGEGDATYGK	1	1	sp		CID	0	1	1	4.42405	0	6.59145	5
																										High											FSVSGEGEGDATYGK	1	1	sp		CID	0	1	1	4.42404	0	9.51021	3
																																	High				FSVSGEGEGDATYGK	1	1	sp		CID	0	1	1	4.42335	0	23.2812	52
																																			High		RPAEDMEEEQAFK	4	2	sp;P61979-3		CID	0	1	1	4.42307	0	21.3826	23
																																	High				RPAEDmEEEQAFK	4	2	sp;P61979-3	M6(Oxidation)	CID	0	1	1	4.42275	0	41.7693	7
																																			High		FSVSGEGEGDATYGK	1	1	sp		CID	0	1	1	4.42245	0	18.1253	6
																								High													FSVSGEGEGDATYGK	1	1	sp		CID	0	1	1	4.42235	0	0	91
																																	High				FSVSGEGEGDATYGK	1	1	sp		CID	0	1	1	4.42129	0	1.39283	1
														High																							FSVSGEGEGDATYGK	1	1	sp		CID	0	1	1	4.41965	0	5.17033	4
														High																							FSVSGEGEGDATYGK	1	1	sp		CID	0	1	1	4.41912	0	36.5835	47
																																			High		RPAEDmEEEQAFK	4	2	sp;P61979-3	M6(Oxidation)	CID	0	1	1	4.41893	0	34.4012	1
																																			High		FSVSGEGEGDATYGK	1	1	sp		CID	0	1	1	4.41794	0	21.4225	7
																																	High				FSVSGEGEGDATYGK	1	1	sp		CID	0	1	1	4.41789	0	6.36876	5
							High																														RPAEDMEEEQAFKR	4	2	P61979-3;sp		CID	0	1	1	4.41782	1	43.4229	29
														High																							FSVSGEGEGDATYGK	1	1	sp		CID	0	1	1	4.41746	0	8.67385	24
																								High													GEELFTGVVPILVELDGDVNGHK	1	1	sp		CID	0	1	1	4.41672	0	14.819	1
																																	High				RPAEDMEEEQAFK	4	2	sp;P61979-3		CID	0	1	1	4.41599	0	0.101709	0
																																	High				FSVSGEGEGDATYGK	1	1	sp		CID	0	1	1	4.41565	0	0.366583	0
								High																													RPAEDmEEEQAFK	4	2	sp;P61979-3	M6(Oxidation)	CID	0	1	1	4.41536	0	10.8027	100
														High																							FSVSGEGEGDATYGK	1	1	sp		CID	0	1	1	4.41535	0	23.4258	51
																								High													GEELFTGVVPILVELDGDVNGHK	1	1	sp		CID	0	1	1	4.4149	0	25.3874	3
									High																												FSVSGEGEGDATYGK	1	1	sp		CID	0	1	1	4.4146	0	31.6499	77
	High																																				RPAEDMEEEQAFK	4	2	sp;P61979-3		CID	0	1	1	4.41457	0	34.3747	25
																								High													FSVSGEGEGDATYGKLTLK	1	1	sp		CID	0	1	1	4.41369	1	0	100
																																	High				FSVSGEGEGDATYGK	1	1	sp		CID	0	1	1	4.41234	0	9.27589	13
														High																							FSVSGEGEGDATYGK	1	1	sp		CID	0	1	1	4.41214	0	8.53804	5
																																			High		FSVSGEGEGDATYGK	1	1	sp		CID	0	1	1	4.41202	0	50.5472	29
																																			High		FSVSGEGEGDATYGK	1	1	sp		CID	0	1	1	4.41135	0	25.3755	5
														High																							FSVSGEGEGDATYGK	1	1	sp		CID	0	1	1	4.41053	0	5.58572	45
							High																														RPAEDmEEEQAFKR	4	2	sp;P61979-3	M6(Oxidation)	CID	0	1	1	4.41	1	71.5119	28
																																			High		FSVSGEGEGDATYGK	1	1	sp		CID	0	1	1	4.40945	0	25.6769	2
																																	High				FSVSGEGEGDATYGK	1	1	sp		CID	0	1	1	4.40912	0	0.281483	0
														High																							FSVSGEGEGDATYGK	1	1	sp		CID	0	1	1	4.40906	0	18.423	75
																								High													RPAEDmEEEQAFKR	4	2	sp;P61979-3	M6(Oxidation)	CID	0	1	1	4.40828	1	41.6074	21
																																	High				GGVSKGEELFTGVVPILVELDGDVNGHK	1	1	sp		CID	0	1	1	4.40823	1	88.7182	5
																																	High				RPAEDMEEEQAFK	4	2	sp;P61979-3		CID	0	1	1	4.40804	0	18.8461	5
														High																							DDDDKGGYPYDVPDYASLGGK	1	1	sp		CID	0	1	1	4.40774	1	53.9171	80
																												High									RPAEDmEEEQAFK	4	2	sp;P61979-3	M6(Oxidation)	CID	0	1	1	4.40566	0	22.0036	91
																																	High				RPAEDMEEEQAFKR	4	2	P61979-3;sp		CID	0	1	1	4.40447	1	53.1216	7
																																			High		FSVSGEGEGDATYGK	1	1	sp		CID	0	1	1	4.404	0	21.5094	7
																																		High			FSVSGEGEGDATYGK	1	1	sp		CID	0	1	1	4.40232	0	14.9482	38
																								High													FSVSGEGEGDATYGK	1	1	sp		CID	0	1	1	4.40133	0	11.7154	72
																																			High		FSVSGEGEGDATYGK	1	1	sp		CID	0	1	1	4.40114	0	1.43355	0
																																			High		RPAEDmEEEQAFK	4	2	sp;P61979-3	M6(Oxidation)	CID	0	1	1	4.40058	0	61.283	100
																								High													LEYNYNSHNVYImADK	1	1	sp	M13(Oxidation)	CID	0	1	1	4.4003	0	48.4483	100
														High																							DDDDKGGYPYDVPDYASLGGK	1	1	sp		CID	0	1	1	4.40003	1	41.8335	100
																																			High		FSVSGEGEGDATYGK	1	1	sp		CID	0	1	1	4.39973	0	20.343	1
																																			High		RDHmVLLEFVTAAGITLGmDELYK	1	1	sp	M4(Oxidation); M19(Oxidation)	CID	0	1	1	4.39944	1	5.582	2
																																			High		HNIEDGSVQLADHYQQNTPIGDGPVLLPDNHYLSTQSALSK	1	1	sp		CID	0	1	1	4.39824	0	0.132625	0
														High																							FSVSGEGEGDATYGK	1	1	sp		CID	0	1	1	4.39792	0	42.3551	53
																																			High		FSVSGEGEGDATYGK	1	1	sp		CID	0	1	1	4.39705	0	0.1453	0
																																			High		RPAEDMEEEQAFK	4	2	sp;P61979-3		CID	0	1	1	4.39703	0	62.7544	8
																																	High				DDDDKGGYPYDVPDYASLGGKRPAEDMEEEQAFK	1	1	sp		CID	0	1	1	4.3964	2	3.97393	0
																																	High				FSVSGEGEGDATYGK	1	1	sp		CID	0	1	1	4.39593	0	24.5488	18
																																			High		EDGNILGHKLEYNYNSHNVYIMADK	1	1	sp		CID	0	1	1	4.39545	1	39.7555	5
														High																							FSVSGEGEGDATYGK	1	1	sp		CID	0	1	1	4.3952	0	40.1958	36
																																	High				FSVSGEGEGDATYGK	1	1	sp		CID	0	1	1	4.39493	0	0.632906	0
													High																								FSVSGEGEGDATYGK	1	1	sp		CID	0	1	1	4.39487	0	27.6265	100
																																			High		FSVSGEGEGDATYGK	1	1	sp		CID	0	1	1	4.39275	0	39.7735	7
																																			High		IRHNIEDGSVQLADHYQQNTPIGDGPVLLPDNHYLSTQSALSK	1	1	sp		CID	0	1	1	4.39274	1	1.47245	0
																													High								RPAEDmEEEQAFKR	4	2	sp;P61979-3	M6(Oxidation)	CID	0	1	1	4.39172	1	69.927	100
	High																																				FSVSGEGEGDATYGK	1	1	sp		CID	0	1	1	4.39156	0	3.07651	17
																		High																			FSVSGEGEGDATYGK	1	1	sp		CID	0	1	1	4.39089	0	0	28
							High																														SRGGVSKGEELFTGVVPILVELDGDVNGHK	1	1	sp		CID	0	1	1	4.39018	2	70.3376	82
																																			High		RPAEDmEEEQAFK	4	2	sp;P61979-3	M6(Oxidation)	CID	0	1	1	4.38918	0	28.5741	1
																																	High				LEYNYNSHNVYImADK	1	1	sp	M13(Oxidation)	CID	0	1	1	4.38854	0	0	19
														High																							FSVSGEGEGDATYGK	1	1	sp		CID	0	1	1	4.38764	0	14.2854	24
																																			High		RPAEDmEEEQAFK	4	2	sp;P61979-3	M6(Oxidation)	CID	0	1	1	4.38714	0	18.5759	0
																																			High		FSVSGEGEGDATYGK	1	1	sp		CID	0	1	1	4.386	0	8.38369	1
																																			High		RPAEDmEEEQAFK	4	2	sp;P61979-3	M6(Oxidation)	CID	0	1	1	4.38556	0	13.2818	1
																																			High		FSVSGEGEGDATYGK	1	1	sp		CID	0	1	1	4.38513	0	19.3647	33
																																			High		RPAEDMEEEQAFK	4	2	sp;P61979-3		CID	0	1	1	4.38461	0	7.5473	1
																													High								RPAEDMEEEQAFKR	4	2	P61979-3;sp		CID	0	1	1	4.38456	1	48.293	15
																																	High				RPAEDmEEEQAFK	4	2	sp;P61979-3	M6(Oxidation)	CID	0	1	1	4.38437	0	21.079	1
							High																														RPAEDMEEEQAFKR	4	2	P61979-3;sp		CID	0	1	1	4.38291	1	84.1778	57
																																			High		FSVSGEGEGDATYGK	1	1	sp		CID	0	1	1	4.37995	0	0.246099	0
																																			High		FSVSGEGEGDATYGK	1	1	sp		CID	0	1	1	4.3793	0	23.7925	6
														High																							FSVSGEGEGDATYGK	1	1	sp		CID	0	1	1	4.37921	0	25.7789	14
																								High													SRGGVSKGEELFTGVVPILVELDGDVNGHK	1	1	sp		CID	0	1	1	4.3792	2	15.7854	1
														High																							FSVSGEGEGDATYGK	1	1	sp		CID	0	1	1	4.37891	0	16.8469	31
														High																							FSVSGEGEGDATYGK	1	1	sp		CID	0	1	1	4.37808	0	42.3296	43
																																			High		RPAEDmEEEQAFK	4	2	sp;P61979-3	M6(Oxidation)	CID	0	1	1	4.37717	0	29.4523	5
																								High													GEELFTGVVPILVELDGDVNGHK	1	1	sp		CID	0	1	1	4.37616	0		100
														High																							FSVSGEGEGDATYGK	1	1	sp		CID	0	1	1	4.37587	0	0.942813	7
																																	High				HNIEDGSVQLADHYQQNTPIGDGPVLLPDNHYLSTQSALSK	1	1	sp		CID	0	1	1	4.37545	0	22.6191	59
																																	High				FSVSGEGEGDATYGK	1	1	sp		CID	0	1	1	4.37518	0	34.8168	10
							High																														FSVSGEGEGDATYGK	1	1	sp		CID	0	1	1	4.37305	0	34.2861	12
														High																							FSVSGEGEGDATYGK	1	1	sp		CID	0	1	1	4.37248	0	0	1
																																	High				FSVSGEGEGDATYGK	1	1	sp		CID	0	1	1	4.372	0	0	16
														High																							FSVSGEGEGDATYGK	1	1	sp		CID	0	1	1	4.37178	0	36.4976	6
	High																																				FSVSGEGEGDATYGK	1	1	sp		CID	0	1	1	4.37176	0	57.4918	83
																								High													DHmVLLEFVTAAGITLGmDELYK	1	1	sp	M3(Oxidation); M18(Oxidation)	CID	0	1	1	4.37115	0	3.49312	0
																																			High		FSVSGEGEGDATYGK	1	1	sp		CID	0	1	1	4.36943	0	25.3208	4
																																			High		FSVSGEGEGDATYGK	1	1	sp		CID	0	1	1	4.36917	0	29.2948	5
																											High										RPAEDmEEEQAFKR	4	2	sp;P61979-3	M6(Oxidation)	CID	0	1	1	4.36901	1	29.0884	66
																																			High		GGYPYDVPDYASLGGK	1	1	sp		CID	0	1	1	4.36797	0	33.1659	13
																																	High				RPAEDmEEEQAFK	4	2	sp;P61979-3	M6(Oxidation)	CID	0	1	1	4.36759	0	31.2972	40
																																			High		TRAEVKFEGDTLVNR	1	1	sp		CID	0	1	1	4.36757	2	0.591664	0
												High																									GIDFKEDGNILGHK	1	1	sp		CID	0	1	1	4.36751	1	12.2439	17
																																			High		FSVSGEGEGDATYGK	1	1	sp		CID	0	1	1	4.36699	0	25.2005	15
							High																														FSVSGEGEGDATYGK	1	1	sp		CID	0	1	1	4.36448	0	59.3903	12
														High																							RPAEDmEEEQAFKR	4	2	sp;P61979-3	M6(Oxidation)	CID	0	1	1	4.36425	1	17.9342	6
									High																												GGVSKGEELFTGVVPILVELDGDVNGHK	1	1	sp		CID	0	1	1	4.36369	1		34
									High																												FSVSGEGEGDATYGK	1	1	sp		CID	0	1	1	4.36355	0	4.39841	14
																																	High				RPAEDMEEEQAFK	4	2	sp;P61979-3		CID	0	1	1	4.36348	0	0.0366255	0
														High																							FSVSGEGEGDATYGK	1	1	sp		CID	0	1	1	4.36169	0	6.32838	2
																																	High				FSVSGEGEGDATYGK	1	1	sp		CID	0	1	1	4.36074	0	0	1
																								High													SRGGVSKGEELFTGVVPILVELDGDVNGHK	1	1	sp		CID	0	1	1	4.36049	2	4.33801	3
														High																							RPAEDmEEEQAFK	4	2	sp;P61979-3	M6(Oxidation)	CID	0	1	1	4.36031	0	0	55
																																	High				FSVSGEGEGDATYGK	1	1	sp		CID	0	1	1	4.35972	0	0.214625	0
																																	High				LEYNYNSHNVYImADK	1	1	sp	M13(Oxidation)	CID	0	1	1	4.35651	0	5.05642	1
																								High													RPAEDmEEEQAFK	4	2	sp;P61979-3	M6(Oxidation)	CID	0	1	1	4.35561	0	24.2807	37
														High																							RPAEDMEEEQAFK	4	2	sp;P61979-3		CID	0	1	1	4.35488	0	18.3273	1
							High																														RPAEDMEEEQAFKR	4	2	P61979-3;sp		CID	0	1	1	4.35456	1	31.4648	37
														High																							FSVSGEGEGDATYGK	1	1	sp		CID	0	1	1	4.35406	0	7.36794	31
																																			High		FSVSGEGEGDATYGK	1	1	sp		CID	0	1	1	4.35395	0	3.81377	1
														High																							FSVSGEGEGDATYGK	1	1	sp		CID	0	1	1	4.35325	0	31.5842	64
																																				High	FSVSGEGEGDATYGK	1	1	sp		CID	0	1	1	4.35297	0	59.8574	53
																																	High				DDDDKGGYPYDVPDYASLGGK	1	1	sp		CID	0	1	1	4.35293	1	24.6891	1
																																	High				FSVSGEGEGDATYGK	1	1	sp		CID	0	1	1	4.35263	0	35.8498	16
																														High							RPAEDmEEEQAFKR	4	2	sp;P61979-3	M6(Oxidation)	CID	0	1	1	4.35263	1	54.117	31
																																			High		FSVSGEGEGDATYGK	1	1	sp		CID	0	1	1	4.35198	0	25.653	18
																																	High				RPAEDMEEEQAFK	4	2	sp;P61979-3		CID	0	1	1	4.3519	0	0.201622	0
																																	High				GGVSKGEELFTGVVPILVELDGDVNGHK	1	1	sp		CID	0	1	1	4.35177	1	88.4489	7
														High																							FSVSGEGEGDATYGK	1	1	sp		CID	0	1	1	4.35109	0	1.06288	2
							High																														FSVSGEGEGDATYGK	1	1	sp		CID	0	1	1	4.3509	0	0.130772	0
																																	High				FSVSGEGEGDATYGK	1	1	sp		CID	0	1	1	4.35081	0	0.0757525	0
																																			High		FSVSGEGEGDATYGK	1	1	sp		CID	0	1	1	4.34979	0	46.3563	9
														High																							HNIEDGSVQLADHYQQNTPIGDGPVLLPDNHYLSTQSALSK	1	1	sp		CID	0	1	1	4.34949	0	0.84488	1
							High																														FSVSGEGEGDATYGK	1	1	sp		CID	0	1	1	4.34915	0	24.7032	100
																								High													GEELFTGVVPILVELDGDVNGHKFSVSGEGEGDATYGK	1	1	sp		CID	0	1	1	4.34882	1	40.2456	10
							High																														LEYNYNSHNVYIMADKQK	1	1	sp		CID	0	1	1	4.3486	1	77.7579	38
																																			High		LEYNYNSHNVYImADK	1	1	sp	M13(Oxidation)	CID	0	1	1	4.34846	0	70.4179	100
																																			High		RPAEDMEEEQAFK	4	2	sp;P61979-3		CID	0	1	1	4.34808	0	49.749	7
							High																														RPAEDMEEEQAFK	4	2	sp;P61979-3		CID	0	1	1	4.34782	0	81.6086	19
							High																														FSVSGEGEGDATYGK	1	1	sp		CID	0	1	1	4.3477	0	30.8108	18
																																			High		FSVSGEGEGDATYGK	1	1	sp		CID	0	1	1	4.34752	0	16.8576	1
																																			High		FSVSGEGEGDATYGK	1	1	sp		CID	0	1	1	4.34735	0	34.0863	19
																																			High		RPAEDMEEEQAFK	4	2	sp;P61979-3		CID	0	1	1	4.34674	0	45.1085	6
																								High													FSVSGEGEGDATYGK	1	1	sp		CID	0	1	1	4.3467	0	0.298767	1
																																	High				LEYNYNSHNVYImADK	1	1	sp	M13(Oxidation)	CID	0	1	1	4.34626	0	26.5226	7
														High																							DDDDKGGYPYDVPDYASLGGK	1	1	sp		CID	0	1	1	4.34595	1	14.3694	51
							High																														RPAEDMEEEQAFKR	4	2	P61979-3;sp		CID	0	1	1	4.34573	1	0	100
																								High													DHmVLLEFVTAAGITLGmDELYKGGS	1	1	sp	M3(Oxidation); M18(Oxidation)	CID	0	1	1	4.34553	1	41.2962	29
														High																							FSVSGEGEGDATYGK	1	1	sp		CID	0	1	1	4.3454	0	6.16635	7
							High																														TRAEVKFEGDTLVNR	1	1	sp		CID	0	1	1	4.34495	2	25.1888	57
														High																							FSVSGEGEGDATYGK	1	1	sp		CID	0	1	1	4.3443	0	12.8939	33
																																		High			GGYPYDVPDYASLGGK	1	1	sp		CID	0	1	1	4.3442	0	21.2625	100
																																	High				FSVSGEGEGDATYGK	1	1	sp		CID	0	1	1	4.34412	0	0.197619	0
																																	High				FSVSGEGEGDATYGK	1	1	sp		CID	0	1	1	4.34314	0	24.5056	12
																																			High		RPAEDmEEEQAFK	4	2	sp;P61979-3	M6(Oxidation)	CID	0	1	1	4.34287	0	12.2968	0
							High																														FSVSGEGEGDATYGK	1	1	sp		CID	0	1	1	4.34203	0	19.0172	15
														High																							FSVSGEGEGDATYGK	1	1	sp		CID	0	1	1	4.34163	0	12.8811	6
																																		High			FSVSGEGEGDATYGK	1	1	sp		CID	0	1	1	4.34155	0	6.9601	72
																																			High		RPAEDMEEEQAFK	4	2	sp;P61979-3		CID	0	1	1	4.3412	0	49.0886	1
																								High													GIDFKEDGNILGHK	1	1	sp		CID	0	1	1	4.34117	1	33.0867	37
																																			High		FSVSGEGEGDATYGK	1	1	sp		CID	0	1	1	4.34059	0	29.2022	5
																																			High		FSVSGEGEGDATYGK	1	1	sp		CID	0	1	1	4.34018	0	15.4319	2
														High																							DDDDKGGYPYDVPDYASLGGK	1	1	sp		CID	0	1	1	4.33986	1	35.6254	100
																																			High		FSVSGEGEGDATYGK	1	1	sp		CID	0	1	1	4.33858	0	23.4368	12
																																	High				DDDDKGGYPYDVPDYASLGGK	1	1	sp		CID	0	1	1	4.33849	1	16.0855	66
														High																							DDDDKGGYPYDVPDYASLGGK	1	1	sp		CID	0	1	1	4.33812	1	7.629	33
																																			High		FSVSGEGEGDATYGK	1	1	sp		CID	0	1	1	4.338	0	0	13
																																			High		FSVSGEGEGDATYGK	1	1	sp		CID	0	1	1	4.33763	0	17.011	1
							High																														LEYNYNSHNVYImADKQK	1	1	sp	M13(Oxidation)	CID	0	1	1	4.33726	1	18.6812	28
							High																														RPAEDMEEEQAFKR	4	2	P61979-3;sp		CID	0	1	1	4.33588	1	38.2402	29
																																	High				FSVSGEGEGDATYGK	1	1	sp		CID	0	1	1	4.33505	0	48.3969	5
																																			High		RPAEDmEEEQAFK	4	2	sp;P61979-3	M6(Oxidation)	CID	0	1	1	4.33497	0	48.9634	44
																																			High		RPAEDmEEEQAFKR	4	2	sp;P61979-3	M6(Oxidation)	CID	0	1	1	4.33477	1	12.2539	0
																									High												DHmVLLEFVTAAGITLGmDELYK	1	1	sp	M3(Oxidation); M18(Oxidation)	CID	0	1	1	4.33466	0	10.0265	6
								High																													FSVSGEGEGDATYGK	1	1	sp		CID	0	1	1	4.33441	0	16.3461	55
																																	High				GGYPYDVPDYASLGGK	1	1	sp		CID	0	1	1	4.33425	0	47.9803	10
																																			High		FSVSGEGEGDATYGK	1	1	sp		CID	0	1	1	4.33394	0	19.6866	4
																																			High		FSVSGEGEGDATYGK	1	1	sp		CID	0	1	1	4.33344	0	20.9023	6
																																			High		FSVSGEGEGDATYGK	1	1	sp		CID	0	1	1	4.33198	0	39.1092	4
							High																														RDHmVLLEFVTAAGITLGmDELYK	1	1	sp	M4(Oxidation); M19(Oxidation)	CID	0	1	1	4.33024	1	0.748419	1
																																			High		RPAEDmEEEQAFK	4	2	sp;P61979-3	M6(Oxidation)	CID	0	1	1	4.32884	0	4.57892	0
	High																																				GIDFKEDGNILGHK	1	1	sp		CID	0	1	1	4.32868	1	10.4008	19
																																	High				FSVSGEGEGDATYGK	1	1	sp		CID	0	1	1	4.32804	0	8.56162	12
									High																												RPAEDmEEEQAFKR	4	2	sp;P61979-3	M6(Oxidation)	CID	0	1	1	4.32758	1	0.385963	1
														High																							RPAEDmEEEQAFK	4	2	sp;P61979-3	M6(Oxidation)	CID	0	1	1	4.32747	0	1.35981	0
																																	High				LEYNYNSHNVYImADK	1	1	sp	M13(Oxidation)	CID	0	1	1	4.32699	0	14.8754	12
																																	High				FSVSGEGEGDATYGK	1	1	sp		CID	0	1	1	4.32594	0	0.276351	0
																									High												DHmVLLEFVTAAGITLGmDELYK	1	1	sp	M3(Oxidation); M18(Oxidation)	CID	0	1	1	4.32568	0	45.6957	16
																																			High		RPAEDMEEEQAFKR	4	2	P61979-3;sp		CID	0	1	1	4.32488	1	69.3876	15
																																	High				FSVSGEGEGDATYGK	1	1	sp		CID	0	1	1	4.32473	0	14.1968	14
														High																							FSVSGEGEGDATYGK	1	1	sp		CID	0	1	1	4.32463	0	0.18678	0
												High																									LEYNYNSHNVYImADKQK	1	1	sp	M13(Oxidation)	CID	0	1	1	4.32441	1	0	53
														High																							RPAEDMEEEQAFK	4	2	sp;P61979-3		CID	0	1	1	4.32411	0	0.257961	0
																																	High				FSVSGEGEGDATYGK	1	1	sp		CID	0	1	1	4.32409	0	18.0553	6
							High																														GIDFKEDGNILGHKLEYNYNSHNVYIMADK	1	1	sp		CID	0	1	1	4.32336	2	92.4505	19
																																			High		RPAEDmEEEQAFK	4	2	sp;P61979-3	M6(Oxidation)	CID	0	1	1	4.3228	0	32.6061	62
																								High													DHmVLLEFVTAAGITLGmDELYK	1	1	sp	M3(Oxidation); M18(Oxidation)	CID	0	1	1	4.32262	0	3.7872	9
																								High													RDHmVLLEFVTAAGITLGmDELYKGGS	1	1	sp	M4(Oxidation); M19(Oxidation)	CID	0	1	1	4.3221	2	74.7266	2
																																	High				RPAEDMEEEQAFK	4	2	sp;P61979-3		CID	0	1	1	4.32173	0	80.0096	27
																																	High				FSVSGEGEGDATYGK	1	1	sp		CID	0	1	1	4.32152	0	6.88422	7
														High																							RPAEDmEEEQAFK	4	2	sp;P61979-3	M6(Oxidation)	CID	0	1	1	4.32103	0	2.53679	2
														High																							RPAEDmEEEQAFKR	4	2	sp;P61979-3	M6(Oxidation)	CID	0	1	1	4.32048	1	33.1106	13
																																	High				FSVSGEGEGDATYGK	1	1	sp		CID	0	1	1	4.32041	0	6.26878	6
																																	High				RPAEDmEEEQAFK	4	2	sp;P61979-3	M6(Oxidation)	CID	0	1	1	4.31998	0	53.8798	4
											High																										RPAEDMEEEQAFKR	4	2	P61979-3;sp		CID	0	1	1	4.31966	1	25.5882	13
																																	High				FSVSGEGEGDATYGK	1	1	sp		CID	0	1	1	4.31962	0	5.47305	10
																																			High		FSVSGEGEGDATYGK	1	1	sp		CID	0	1	1	4.31803	0	0.216918	0
																																				High	IRHNIEDGSVQLADHYQQNTPIGDGPVLLPDNHYLSTQSALSK	1	1	sp		CID	0	1	1	4.31738	1	14.1876	27
														High																							FSVSGEGEGDATYGK	1	1	sp		CID	0	1	1	4.31667	0	15.9295	12
														High																							FSVSGEGEGDATYGK	1	1	sp		CID	0	1	1	4.31623	0	43.6721	48
																								High													FSVSGEGEGDATYGK	1	1	sp		CID	0	1	1	4.31506	0	23.7383	7
														High																							FSVSGEGEGDATYGK	1	1	sp		CID	0	1	1	4.3148	0	6.81846	29
														High																							FSVSGEGEGDATYGK	1	1	sp		CID	0	1	1	4.31424	0	59.2199	54
														High																							RPAEDmEEEQAFK	4	2	sp;P61979-3	M6(Oxidation)	CID	0	1	1	4.31362	0	10.7639	1
																																	High				FSVSGEGEGDATYGK	1	1	sp		CID	0	1	1	4.313	0	0	7
																																	High				FSVSGEGEGDATYGK	1	1	sp		CID	0	1	1	4.31203	0	28.4172	12
																																	High				FSVSGEGEGDATYGK	1	1	sp		CID	0	1	1	4.31153	0	0	24
																																			High		FSVSGEGEGDATYGK	1	1	sp		CID	0	1	1	4.31127	0	46.8579	13
																																			High		DDDDKGGYPYDVPDYASLGGKRPAEDmEEEQAFK	1	1	sp	M27(Oxidation)	CID	0	1	1	4.31104	2	8.83439	6
							High																														RPAEDmEEEQAFK	4	2	sp;P61979-3	M6(Oxidation)	CID	0	1	1	4.30997	0	0	35
								High																													RPAEDmEEEQAFKR	4	2	sp;P61979-3	M6(Oxidation)	CID	0	1	1	4.30986	1	14.7433	31
																																	High				FSVSGEGEGDATYGK	1	1	sp		CID	0	1	1	4.30959	0	39.3803	12
																																			High		RPAEDmEEEQAFK	4	2	sp;P61979-3	M6(Oxidation)	CID	0	1	1	4.30883	0	1.07306	0
																																	High				FSVSGEGEGDATYGK	1	1	sp		CID	0	1	1	4.30642	0	51.9134	29
																								High													FSVSGEGEGDATYGK	1	1	sp		CID	0	1	1	4.30624	0	24.5949	3
													High																								FSVSGEGEGDATYGK	1	1	sp		CID	0	1	1	4.30417	0	0	26
																																	High				FSVSGEGEGDATYGK	1	1	sp		CID	0	1	1	4.30413	0	18.9818	7
														High																							FSVSGEGEGDATYGK	1	1	sp		CID	0	1	1	4.30394	0	39.7011	62
																																	High				FSVSGEGEGDATYGK	1	1	sp		CID	0	1	1	4.30374	0	6.60781	8
																																			High		GIDFKEDGNILGHK	1	1	sp		CID	0	1	1	4.30132	1	14.2827	0
														High																							RPAEDMEEEQAFK	4	2	sp;P61979-3		CID	0	1	1	4.30079	0	66.6959	53
																																			High		FSVSGEGEGDATYGK	1	1	sp		CID	0	1	1	4.30032	0	43.0256	27
																																			High		FSVSGEGEGDATYGK	1	1	sp		CID	0	1	1	4.29917	0	23.7716	5
																																			High		FSVSGEGEGDATYGK	1	1	sp		CID	0	1	1	4.29892	0	58.198	10
																																	High				RPAEDMEEEQAFKR	4	2	P61979-3;sp		CID	0	1	1	4.29888	1	9.17963	16
																										High											RPAEDmEEEQAFKR	4	2	sp;P61979-3	M6(Oxidation)	CID	0	1	1	4.29727	1	38.714	58
																																	High				RPAEDMEEEQAFK	4	2	sp;P61979-3		CID	0	1	1	4.29644	0	20.0693	21
														High																							GEELFTGVVPILVELDGDVNGHK	1	1	sp		CID	0	1	1	4.29607	0	33.9416	100
																																			High		LEYNYNSHNVYImADK	1	1	sp	M13(Oxidation)	CID	0	1	1	4.29563	0	14.3023	6
																																	High				FSVSGEGEGDATYGK	1	1	sp		CID	0	1	1	4.29452	0	3.55215	13
														High																							DDDDKGGYPYDVPDYASLGGK	1	1	sp		CID	0	1	1	4.29421	1	0	4
																																			High		IRHNIEDGSVQLADHYQQNTPIGDGPVLLPDNHYLSTQSALSK	1	1	sp		CID	0	1	1	4.29402	1	49.6766	4
																																			High		DDDDKGGYPYDVPDYASLGGK	1	1	sp		CID	0	1	1	4.29229	1	0.283433	0
																								High													AEVKFEGDTLVNR	1	1	sp		CID	0	1	1	4.29145	1	36.0744	16
																																			High		RDHMVLLEFVTAAGITLGmDELYK	1	1	sp	M19(Oxidation)	CID	0	1	1	4.29134	1	67.5164	3
																									High												RPAEDmEEEQAFKR	4	2	sp;P61979-3	M6(Oxidation)	CID	0	1	1	4.28981	1	0	100
																																	High				RPAEDMEEEQAFK	4	2	sp;P61979-3		CID	0	1	1	4.28907	0	34.0263	12
																																	High				FSVSGEGEGDATYGK	1	1	sp		CID	0	1	1	4.28708	0	12.0157	15
																																	High				RPAEDmEEEQAFKR	4	2	sp;P61979-3	M6(Oxidation)	CID	0	1	1	4.28597	1	3.28973	0
																																			High		GGVSKGEELFTGVVPILVELDGDVNGHK	1	1	sp		CID	0	1	1	4.28595	1	89.5198	6
																																	High				RPAEDmEEEQAFK	4	2	sp;P61979-3	M6(Oxidation)	CID	0	1	1	4.28519	0	5.14362	4
																																	High				IRHNIEDGSVQLADHYQQNTPIGDGPVLLPDNHYLSTQSALSK	1	1	sp		CID	0	1	1	4.28495	1	21.8679	4
																																	High				FSVSGEGEGDATYGK	1	1	sp		CID	0	1	1	4.28405	0	13.4295	10
																																			High		FSVSGEGEGDATYGK	1	1	sp		CID	0	1	1	4.28339	0	14.2384	4
																																			High		IRHNIEDGSVQLADHYQQNTPIGDGPVLLPDNHYLSTQSALSK	1	1	sp		CID	0	1	1	4.2833	1	20.4186	5
																								High													FSVSGEGEGDATYGK	1	1	sp		CID	0	1	1	4.28243	0	2.46768	2
																																	High				FSVSGEGEGDATYGK	1	1	sp		CID	0	1	1	4.28213	0	28.6992	9
														High																							FSVSGEGEGDATYGK	1	1	sp		CID	0	1	1	4.28154	0	36.0444	57
																																	High				FSVSGEGEGDATYGK	1	1	sp		CID	0	1	1	4.28083	0	7.98591	14
																																			High		IRHNIEDGSVQLADHYQQNTPIGDGPVLLPDNHYLSTQSALSK	1	1	sp		CID	0	1	1	4.2797	1	15.2702	9
																																			High		RDHmVLLEFVTAAGITLGmDELYK	1	1	sp	M4(Oxidation); M19(Oxidation)	CID	0	1	1	4.2797	1	36.3568	10
																																			High		RPAEDmEEEQAFK	4	2	sp;P61979-3	M6(Oxidation)	CID	0	1	1	4.27955	0	19.9956	30
																																			High		TRAEVKFEGDTLVNR	1	1	sp		CID	0	1	1	4.27939	2	20.7319	2
																								High													DHmVLLEFVTAAGITLGmDELYK	1	1	sp	M3(Oxidation); M18(Oxidation)	CID	0	1	1	4.27882	0	25.7609	9
																										High											FSVSGEGEGDATYGK	1	1	sp		CID	0	1	1	4.27815	0	31.8961	21
																								High													TRAEVKFEGDTLVNR	1	1	sp		CID	0	1	1	4.27714	2	0	21
																																			High		GGYPYDVPDYASLGGK	1	1	sp		CID	0	1	1	4.27703	0	13.0461	0
																										High											RPAEDmEEEQAFK	4	2	sp;P61979-3	M6(Oxidation)	CID	0	1	1	4.27672	0	5.66803	24
																							High														RPAEDmEEEQAFK	4	2	sp;P61979-3	M6(Oxidation)	CID	0	1	1	4.27625	0	33.4541	33
														High																							FSVSGEGEGDATYGK	1	1	sp		CID	0	1	1	4.27622	0	46.0297	13
																																			High		SRGGVSKGEELFTGVVPILVELDGDVNGHK	1	1	sp		CID	0	1	1	4.27601	2	76.6314	18
																																			High		RPAEDMEEEQAFKR	4	2	P61979-3;sp		CID	0	1	1	4.27529	1	55.0028	12
														High																							FSVSGEGEGDATYGK	1	1	sp		CID	0	1	1	4.27417	0	19.2829	21
														High																							FSVSGEGEGDATYGK	1	1	sp		CID	0	1	1	4.27394	0	0.10421	0
													High																								RPAEDmEEEQAFKR	4	2	sp;P61979-3	M6(Oxidation)	CID	0	1	1	4.27336	1	47.5265	60
																																	High				RPAEDMEEEQAFKR	4	2	P61979-3;sp		CID	0	1	1	4.27192	1	54.2524	9
																																				High	RDHMVLLEFVTAAGITLGmDELYK	1	1	sp	M19(Oxidation)	CID	0	1	1	4.27168	1	32.0575	28
																								High													LEYNYNSHNVYImADK	1	1	sp	M13(Oxidation)	CID	0	1	1	4.2711	0	27.2001	7
																																			High		RDHmVLLEFVTAAGITLGmDELYK	1	1	sp	M4(Oxidation); M19(Oxidation)	CID	0	1	1	4.27087	1	12.7495	4
							High																														RPAEDMEEEQAFKR	4	2	P61979-3;sp		CID	0	1	1	4.27031	1	36.1159	100
																																	High				RPAEDmEEEQAFK	4	2	sp;P61979-3	M6(Oxidation)	CID	0	1	1	4.2701	0	0	70
																																	High				SAMPEGYVQERTIFFKDDGNYK	1	1	sp		CID	0	1	1	4.26957	2	5.62006	4
														High																							FSVSGEGEGDATYGK	1	1	sp		CID	0	1	1	4.26929	0	25.9508	49
										High																											RPAEDMEEEQAFK	4	2	sp;P61979-3		CID	0	1	1	4.26792	0	52.9368	69
																																	High				GIDFKEDGNILGHK	1	1	sp		CID	0	1	1	4.26721	1	6.08417	1
							High																														RPAEDMEEEQAFK	4	2	sp;P61979-3		CID	0	1	1	4.26634	0	10.8519	18
																																	High				RPAEDMEEEQAFK	4	2	sp;P61979-3		CID	0	1	1	4.26589	0	0.144713	0
														High																							GGYPYDVPDYASLGGK	1	1	sp		CID	0	1	1	4.2649	0	48.126	23
																																	High				RPAEDMEEEQAFK	4	2	sp;P61979-3		CID	0	1	1	4.26333	0	25.3818	10
							High																														DHmVLLEFVTAAGITLGmDELYK	1	1	sp	M3(Oxidation); M18(Oxidation)	CID	0	1	1	4.26235	0	5.39008	16
							High																														FSVSGEGEGDATYGK	1	1	sp		CID	0	1	1	4.26232	0	22.2713	20
																																			High		FSVSGEGEGDATYGK	1	1	sp		CID	0	1	1	4.26168	0	47.1393	8
							High																														RPAEDmEEEQAFKR	4	2	sp;P61979-3	M6(Oxidation)	CID	0	1	1	4.26115	1	41.7733	11
											High																										RPAEDmEEEQAFKR	4	2	sp;P61979-3	M6(Oxidation)	CID	0	1	1	4.26094	1	1.67339	9
																								High													GIDFKEDGNILGHK	1	1	sp		CID	0	1	1	4.26065	1	46.8291	39
														High																							FSVSGEGEGDATYGK	1	1	sp		CID	0	1	1	4.25921	0	26.1896	7
																								High													FSVSGEGEGDATYGK	1	1	sp		CID	0	1	1	4.25921	0	26.1304	9
							High																														GGVSKGEELFTGVVPILVELDGDVNGHK	1	1	sp		CID	0	1	1	4.25831	1	89.9075	11
																																	High				FSVSGEGEGDATYGK	1	1	sp		CID	0	1	1	4.25811	0	24.9219	9
																																			High		RPAEDMEEEQAFKR	4	2	P61979-3;sp		CID	0	1	1	4.25799	1	0.25298	0
								High																													FSVSGEGEGDATYGK	1	1	sp		CID	0	1	1	4.25779	0	10.0238	10
														High																							RPAEDmEEEQAFK	4	2	sp;P61979-3	M6(Oxidation)	CID	0	1	1	4.2572	0	6.40498	2
																																				High	RDHMVLLEFVTAAGITLGmDELYK	1	1	sp	M19(Oxidation)	CID	0	1	1	4.25631	1	0	26
																										High											GGVSKGEELFTGVVPILVELDGDVNGHK	1	1	sp		CID	0	1	1	4.25608	1		4
							High																														YPDHMKQHDFFK	1	1	sp		CID	0	1	1	4.25588	1	34.7475	59
																								High													DDDDKGGYPYDVPDYASLGGK	1	1	sp		CID	0	1	1	4.2558	1	60.3469	84
																																			High		LEYNYNSHNVYImADK	1	1	sp	M13(Oxidation)	CID	0	1	1	4.25524	0	24.151	2
																																			High		FSVSGEGEGDATYGK	1	1	sp		CID	0	1	1	4.25456	0	23.4449	16
														High																							RPAEDmEEEQAFK	4	2	sp;P61979-3	M6(Oxidation)	CID	0	1	1	4.25417	0	23.5919	4
																																	High				HNIEDGSVQLADHYQQNTPIGDGPVLLPDNHYLSTQSALSK	1	1	sp		CID	0	1	1	4.25385	0	97.464	3
																																	High				RPAEDMEEEQAFK	4	2	sp;P61979-3		CID	0	1	1	4.25358	0	15.0565	38
																																				High	RDHmVLLEFVTAAGITLGMDELYK	1	1	sp	M4(Oxidation)	CID	0	1	1	4.25336	1	61.8192	100
																																			High		FSVSGEGEGDATYGK	1	1	sp		CID	0	1	1	4.2531	0	23.4464	6
																																	High				GGYPYDVPDYASLGGK	1	1	sp		CID	0	1	1	4.25308	0	47.665	11
																																				High	FSVSGEGEGDATYGK	1	1	sp		CID	0	1	1	4.25255	0	57.6655	65
														High																							FSVSGEGEGDATYGK	1	1	sp		CID	0	1	1	4.25248	0	3.94125	35
														High																							RPAEDMEEEQAFK	4	2	sp;P61979-3		CID	0	1	1	4.25157	0	37.8795	61
																								High													FSVSGEGEGDATYGK	1	1	sp		CID	0	1	1	4.25154	0	19.6506	5
																								High													FSVSGEGEGDATYGK	1	1	sp		CID	0	1	1	4.25103	0	4.42562	2
																																			High		FSVSGEGEGDATYGK	1	1	sp		CID	0	1	1	4.25056	0	45.9729	8
																																	High				GGYPYDVPDYASLGGK	1	1	sp		CID	0	1	1	4.25	0	57.305	61
																																	High				FSVSGEGEGDATYGK	1	1	sp		CID	0	1	1	4.24878	0	27.9718	7
																																	High				FSVSGEGEGDATYGK	1	1	sp		CID	0	1	1	4.24562	0	0.651968	1
																																			High		RPAEDmEEEQAFK	4	2	sp;P61979-3	M6(Oxidation)	CID	0	1	1	4.24498	0	30.7474	1
																																	High				RPAEDmEEEQAFK	4	2	sp;P61979-3	M6(Oxidation)	CID	0	1	1	4.24488	0	20.7436	1
																								High													FSVSGEGEGDATYGK	1	1	sp		CID	0	1	1	4.24407	0	0.187719	0
																																			High		RPAEDMEEEQAFK	4	2	sp;P61979-3		CID	0	1	1	4.24303	0	13.351	1
														High																							GGYPYDVPDYASLGGK	1	1	sp		CID	0	1	1	4.24295	0	60.1799	100
																																			High		GIDFKEDGNILGHK	1	1	sp		CID	0	1	1	4.24041	1	0.639106	0
																																			High		FSVSGEGEGDATYGK	1	1	sp		CID	0	1	1	4.23995	0	30.9864	8
							High																														DHMVLLEFVTAAGITLGmDELYK	1	1	sp	M18(Oxidation)	CID	0	1	1	4.23963	0	21.8809	26
																								High													IRHNIEDGSVQLADHYQQNTPIGDGPVLLPDNHYLSTQSALSK	1	1	sp		CID	0	1	1	4.23947	1	0.381827	0
																																			High		TRAEVKFEGDTLVNR	1	1	sp		CID	0	1	1	4.23848	2	11.336	1
																																	High				FSVSGEGEGDATYGK	1	1	sp		CID	0	1	1	4.23732	0	6.27103	6
												High																									RPAEDmEEEQAFKR	4	2	sp;P61979-3	M6(Oxidation)	CID	0	1	1	4.23632	1	10.933	82
																																	High				DDDDKGGYPYDVPDYASLGGK	1	1	sp		CID	0	1	1	4.23607	1	31.1239	52
														High																							FSVSGEGEGDATYGK	1	1	sp		CID	0	1	1	4.23582	0	14.5818	26
																																			High		FSVSGEGEGDATYGK	1	1	sp		CID	0	1	1	4.23472	0	0.878251	0
																																	High				RPAEDMEEEQAFKR	4	2	P61979-3;sp		CID	0	1	1	4.23412	1	10.2883	1
																																			High		LEYNYNSHNVYImADK	1	1	sp	M13(Oxidation)	CID	0	1	1	4.23329	0	81.6474	100
																				High																	FSVSGEGEGDATYGK	1	1	sp		CID	0	1	1	4.23328	0	10.8937	14
																																	High				FSVSGEGEGDATYGK	1	1	sp		CID	0	1	1	4.23272	0	12.8013	17
							High																														RPAEDmEEEQAFKR	4	2	sp;P61979-3	M6(Oxidation)	CID	0	1	1	4.23182	1	43.5262	33
														High																							FSVSGEGEGDATYGK	1	1	sp		CID	0	1	1	4.23063	0	80.2994	79
																																	High				TRAEVKFEGDTLVNR	1	1	sp		CID	0	1	1	4.23063	2	36.391	4
																																	High				RPAEDMEEEQAFK	4	2	sp;P61979-3		CID	0	1	1	4.22924	0	12.3669	1
														High																							FSVSGEGEGDATYGK	1	1	sp		CID	0	1	1	4.22908	0	1.91597	3
														High																							RPAEDMEEEQAFK	4	2	sp;P61979-3		CID	0	1	1	4.22855	0	0.1419	0
									High																												DHmVLLEFVTAAGITLGmDELYK	1	1	sp	M3(Oxidation); M18(Oxidation)	CID	0	1	1	4.22836	0	38.3729	19
									High																												RPAEDMEEEQAFKR	4	2	P61979-3;sp		CID	0	1	1	4.22835	1	36.131	24
																																	High				FSVSGEGEGDATYGK	1	1	sp		CID	0	1	1	4.22695	0	9.02198	8
														High																							DDDDKGGYPYDVPDYASLGGK	1	1	sp		CID	0	1	1	4.22551	1	11.9584	9
																																				High	FSVSGEGEGDATYGK	1	1	sp		CID	0	1	1	4.22349	0	56.6888	100
																							High														FSVSGEGEGDATYGK	1	1	sp		CID	0	1	1	4.22339	0	30.8462	7
																								High													AEVKFEGDTLVNR	1	1	sp		CID	0	1	1	4.22327	1	16.6325	3
																																	High				mDYKDDDDKGGYPYDVPDYASLGGK	1	1	sp	M1(Oxidation)	CID	0	1	1	4.22321	2	45.4433	7
																									High												HNIEDGSVQLADHYQQNTPIGDGPVLLPDNHYLSTQSALSK	1	1	sp		CID	0	1	1	4.22253	0	2.05796	17
																																	High				RPAEDmEEEQAFK	4	2	sp;P61979-3	M6(Oxidation)	CID	0	1	1	4.22134	0	11.1906	0
																																			High		FSVSGEGEGDATYGK	1	1	sp		CID	0	1	1	4.21945	0	52.1576	22
	High																																				FSVSGEGEGDATYGK	1	1	sp		CID	0	1	1	4.21912	0	0	100
							High																														FSVSGEGEGDATYGK	1	1	sp		CID	0	1	1	4.21882	0	45.7079	18
																																			High		RPAEDMEEEQAFK	4	2	sp;P61979-3		CID	0	1	1	4.21824	0	55.5013	2
																																		High			GGYPYDVPDYASLGGK	1	1	sp		CID	0	1	1	4.21762	0	11.6107	40
																																			High		RPAEDMEEEQAFK	4	2	sp;P61979-3		CID	0	1	1	4.21755	0	22.7349	1
																								High													DHmVLLEFVTAAGITLGmDELYKGGS	1	1	sp	M3(Oxidation); M18(Oxidation)	CID	0	1	1	4.21745	1	31.2706	2
																								High													RPAEDmEEEQAFKR	4	2	sp;P61979-3	M6(Oxidation)	CID	0	1	1	4.21661	1	13.1775	7
																																	High				DDDDKGGYPYDVPDYASLGGKRPAEDmEEEQAFK	1	1	sp	M27(Oxidation)	CID	0	1	1	4.21615	2	7.63653	2
														High																							FSVSGEGEGDATYGK	1	1	sp		CID	0	1	1	4.21597	0	6.43594	29
																								High													FSVSGEGEGDATYGK	1	1	sp		CID	0	1	1	4.21596	0	52.3373	3
																								High													FSVSGEGEGDATYGK	1	1	sp		CID	0	1	1	4.21568	0	49.8567	4
														High																							RPAEDmEEEQAFK	4	2	sp;P61979-3	M6(Oxidation)	CID	0	1	1	4.21565	0	14.7687	0
																																			High		RPAEDMEEEQAFK	4	2	sp;P61979-3		CID	0	1	1	4.21536	0	34.3338	12
																																	High				FSVSGEGEGDATYGK	1	1	sp		CID	0	1	1	4.21472	0	37.6293	12
																									High												GIDFKEDGNILGHK	1	1	sp		CID	0	1	1	4.2141	1	0	41
																																			High		FSVSGEGEGDATYGK	1	1	sp		CID	0	1	1	4.21368	0	44.2735	8
																																	High				RPAEDmEEEQAFK	4	2	sp;P61979-3	M6(Oxidation)	CID	0	1	1	4.21364	0	18.6238	2
																								High													RDHmVLLEFVTAAGITLGmDELYKGGS	1	1	sp	M4(Oxidation); M19(Oxidation)	CID	0	1	1	4.21336	2	49.0184	2
																																	High				FSVSGEGEGDATYGK	1	1	sp		CID	0	1	1	4.21257	0	9.31699	8
																																			High		GGYPYDVPDYASLGGK	1	1	sp		CID	0	1	1	4.2111	0	39.1715	64
																																	High				RPAEDMEEEQAFK	4	2	sp;P61979-3		CID	0	1	1	4.21002	0	43.0635	28
																																	High				RPAEDmEEEQAFKR	4	2	sp;P61979-3	M6(Oxidation)	CID	0	1	1	4.20953	1	5.60478	0
										High																											RPAEDMEEEQAFKR	4	2	P61979-3;sp		CID	0	1	1	4.20869	1	49.9726	100
																																			High		RPAEDMEEEQAFKR	4	2	P61979-3;sp		CID	0	1	1	4.20553	1	34.6928	3
																																			High		RPAEDMEEEQAFK	4	2	sp;P61979-3		CID	0	1	1	4.20452	0	20.1097	2
																																			High		FSVSGEGEGDATYGK	1	1	sp		CID	0	1	1	4.20441	0	20.3288	66
																																	High				GGYPYDVPDYASLGGK	1	1	sp		CID	0	1	1	4.20314	0	28.1686	26
																								High													RDHmVLLEFVTAAGITLGmDELYK	1	1	sp	M4(Oxidation); M19(Oxidation)	CID	0	1	1	4.20183	1	11.8722	0
																																	High				HNIEDGSVQLADHYQQNTPIGDGPVLLPDNHYLSTQSALSK	1	1	sp		CID	0	1	1	4.20142	0	10.5639	6
														High																							FSVSGEGEGDATYGK	1	1	sp		CID	0	1	1	4.20056	0	21.0545	8
														High																							RPAEDmEEEQAFK	4	2	sp;P61979-3	M6(Oxidation)	CID	0	1	1	4.20024	0	10.9776	97
																																			High		RDHMVLLEFVTAAGITLGMDELYK	1	1	sp		CID	0	1	1	4.20003	1	10.6134	5
																								High													DHmVLLEFVTAAGITLGmDELYKGGS	1	1	sp	M3(Oxidation); M18(Oxidation)	CID	0	1	1	4.19976	1	41.5054	1
																																	High				RPAEDMEEEQAFK	4	2	sp;P61979-3		CID	0	1	1	4.19968	0	49.0541	46
							High																														RPAEDMEEEQAFK	4	2	sp;P61979-3		CID	0	1	1	4.19959	0	38.9491	70
																																			High		GGYPYDVPDYASLGGK	1	1	sp		CID	0	1	1	4.19947	0	62.6968	78
																								High													RPAEDmEEEQAFKR	4	2	sp;P61979-3	M6(Oxidation)	CID	0	1	1	4.19943	1	7.20055	5
																																			High		FSVSGEGEGDATYGK	1	1	sp		CID	0	1	1	4.19887	0	19.0922	4
																								High													LEYNYNSHNVYImADK	1	1	sp	M13(Oxidation)	CID	0	1	1	4.19885	0	44.5989	1
														High																							FSVSGEGEGDATYGK	1	1	sp		CID	0	1	1	4.19838	0	32.6255	62
																												High									RPAEDmEEEQAFK	4	2	sp;P61979-3	M6(Oxidation)	CID	0	1	1	4.19759	0	0	29
																																				High	RDHmVLLEFVTAAGITLGmDELYK	1	1	sp	M4(Oxidation); M19(Oxidation)	CID	0	1	1	4.19736	1	71.9441	46
																																			High		DDDDKGGYPYDVPDYASLGGK	1	1	sp		CID	0	1	1	4.19587	1	3.69062	1
																								High													FSVSGEGEGDATYGK	1	1	sp		CID	0	1	1	4.19562	0	31.6877	13
									High																												DDDDKGGYPYDVPDYASLGGK	1	1	sp		CID	0	1	1	4.19465	1	59.5253	100
																																			High		FSVSGEGEGDATYGK	1	1	sp		CID	0	1	1	4.19392	0	3.84276	5
																								High													mDYKDDDDKGGYPYDVPDYASLGGK	1	1	sp	M1(Oxidation)	CID	0	1	1	4.19359	2	24.884	72
																																				High	RDHmVLLEFVTAAGITLGMDELYK	1	1	sp	M4(Oxidation)	CID	0	1	1	4.19356	1	33.7463	35
																																			High		FSVSGEGEGDATYGK	1	1	sp		CID	0	1	1	4.19194	0	26.8849	6
																																	High				GGVSKGEELFTGVVPILVELDGDVNGHK	1	1	sp		CID	0	1	1	4.19157	1	81.2299	28
														High																							FSVSGEGEGDATYGK	1	1	sp		CID	0	1	1	4.1906	0	21.3272	46
																													High								FSVSGEGEGDATYGK	1	1	sp		CID	0	1	1	4.19025	0	23.2555	13
																																	High				FSVSGEGEGDATYGK	1	1	sp		CID	0	1	1	4.18892	0	0	1
																																	High				GGYPYDVPDYASLGGK	1	1	sp		CID	0	1	1	4.18871	0	23.9023	28
																																			High		GGYPYDVPDYASLGGK	1	1	sp		CID	0	1	1	4.1884	0	45.2516	5
																																			High		DDDDKGGYPYDVPDYASLGGK	1	1	sp		CID	0	1	1	4.18777	1	35.351	23
																																			High		FSVSGEGEGDATYGK	1	1	sp		CID	0	1	1	4.18726	0	35.1253	26
							High																														RDHmVLLEFVTAAGITLGmDELYK	1	1	sp	M4(Oxidation); M19(Oxidation)	CID	0	1	1	4.18691	1	10.3237	14
														High																							FSVSGEGEGDATYGK	1	1	sp		CID	0	1	1	4.18616	0	29.2789	46
																																	High				FSVSGEGEGDATYGK	1	1	sp		CID	0	1	1	4.18615	0	5.60518	8
														High																							LEYNYNSHNVYImADK	1	1	sp	M13(Oxidation)	CID	0	1	1	4.18507	0	0	28
																																			High		RPAEDMEEEQAFK	4	2	sp;P61979-3		CID	0	1	1	4.18218	0	0.911176	0
																										High											FSVSGEGEGDATYGK	1	1	sp		CID	0	1	1	4.18211	0	22.2935	99
																																			High		TRAEVKFEGDTLVNR	1	1	sp		CID	0	1	1	4.18175	2	1.82426	0
																																			High		FSVSGEGEGDATYGK	1	1	sp		CID	0	1	1	4.18151	0	48.9311	10
							High																														GGVSKGEELFTGVVPILVELDGDVNGHK	1	1	sp		CID	0	1	1	4.18124	1	17.4779	8
																																	High				YPDHMKQHDFFK	1	1	sp		CID	0	1	1	4.18091	1		28
																																			High		RDHMVLLEFVTAAGITLGmDELYK	1	1	sp	M19(Oxidation)	CID	0	1	1	4.17903	1	42.7039	88
																								High													RDHmVLLEFVTAAGITLGmDELYK	1	1	sp	M4(Oxidation); M19(Oxidation)	CID	0	1	1	4.179	1	7.18345	83
																																			High		RPAEDMEEEQAFK	4	2	sp;P61979-3		CID	0	1	1	4.17807	0	0.151625	0
														High																							RPAEDmEEEQAFK	4	2	sp;P61979-3	M6(Oxidation)	CID	0	1	1	4.17671	0	34.7314	5
														High																							GGYPYDVPDYASLGGK	1	1	sp		CID	0	1	1	4.17669	0	0	21
																																			High		IRHNIEDGSVQLADHYQQNTPIGDGPVLLPDNHYLSTQSALSK	1	1	sp		CID	0	1	1	4.17658	1	14.0927	4
							High																														RPAEDMEEEQAFKR	4	2	P61979-3;sp		CID	0	1	1	4.17653	1	31.4837	45
																																	High				RPAEDMEEEQAFKR	4	2	P61979-3;sp		CID	0	1	1	4.17606	1	47.7012	23
																																	High				FSVSGEGEGDATYGK	1	1	sp		CID	0	1	1	4.17576	0	43.2375	17
										High																											RPAEDmEEEQAFKR	4	2	sp;P61979-3	M6(Oxidation)	CID	0	1	1	4.17543	1	18.7808	43
														High																							GGYPYDVPDYASLGGK	1	1	sp		CID	0	1	1	4.1751	0	4.74242	1
																												High									RPAEDmEEEQAFKR	4	2	sp;P61979-3	M6(Oxidation)	CID	0	1	1	4.17501	1	17.5326	26
														High																							LEYNYNSHNVYImADK	1	1	sp	M13(Oxidation)	CID	0	1	1	4.17412	0	9.90208	53
							High																														FSVSGEGEGDATYGK	1	1	sp		CID	0	1	1	4.17258	0	21.9173	14
														High																							RPAEDmEEEQAFKR	4	2	sp;P61979-3	M6(Oxidation)	CID	0	1	1	4.17096	1	51.6418	58
																																			High		RPAEDmEEEQAFKR	4	2	sp;P61979-3	M6(Oxidation)	CID	0	1	1	4.17083	1	8.86085	1
																																	High				RPAEDMEEEQAFKR	4	2	P61979-3;sp		CID	0	1	1	4.17055	1	77.2926	50
																																			High		RPAEDMEEEQAFK	4	2	sp;P61979-3		CID	0	1	1	4.17037	0	64.034	11
																																	High				RPAEDMEEEQAFK	4	2	sp;P61979-3		CID	0	1	1	4.16964	0	17.8547	1
																																			High		RPAEDmEEEQAFK	4	2	sp;P61979-3	M6(Oxidation)	CID	0	1	1	4.16914	0	16.1464	71
																																	High				FSVSGEGEGDATYGK	1	1	sp		CID	0	1	1	4.16901	0	6.39715	7
																																			High		RDHMVLLEFVTAAGITLGmDELYK	1	1	sp	M19(Oxidation)	CID	0	1	1	4.16862	1	40.8918	15
																																			High		RPAEDmEEEQAFK	4	2	sp;P61979-3	M6(Oxidation)	CID	0	1	1	4.1679	0	14.4457	1
																																	High				FSVSGEGEGDATYGK	1	1	sp		CID	0	1	1	4.16784	0	0.0890294	0
																																	High				RPAEDmEEEQAFK	4	2	sp;P61979-3	M6(Oxidation)	CID	0	1	1	4.16755	0	22.9102	100
																								High													DHmVLLEFVTAAGITLGmDELYK	1	1	sp	M3(Oxidation); M18(Oxidation)	CID	0	1	1	4.1659	0	15.1387	23
																								High													FSVSGEGEGDATYGK	1	1	sp		CID	0	1	1	4.1657	0	9.00971	6
																																			High		TRAEVKFEGDTLVNR	1	1	sp		CID	0	1	1	4.1652	2	60.5233	3
							High																														GEELFTGVVPILVELDGDVNGHK	1	1	sp		CID	0	1	1	4.16519	0	45.9818	74
																										High											RPAEDmEEEQAFK	4	2	sp;P61979-3	M6(Oxidation)	CID	0	1	1	4.16496	0	27.3255	15
																																			High		GGYPYDVPDYASLGGK	1	1	sp		CID	0	1	1	4.16471	0	55.7778	28
																																			High		FSVSGEGEGDATYGK	1	1	sp		CID	0	1	1	4.16456	0	29.1382	7
														High																							GGYPYDVPDYASLGGK	1	1	sp		CID	0	1	1	4.16437	0	63.5261	100
																																			High		FEGDTLVNRIELK	1	1	sp		CID	0	1	1	4.16316	1	20.731	3
																									High												FSVSGEGEGDATYGK	1	1	sp		CID	0	1	1	4.16309	0	0	46
														High																							RPAEDmEEEQAFK	4	2	sp;P61979-3	M6(Oxidation)	CID	0	1	1	4.16293	0	16.1812	48
																																			High		FSVSGEGEGDATYGK	1	1	sp		CID	0	1	1	4.16165	0	29.472	5
																																			High		IRHNIEDGSVQLADHYQQNTPIGDGPVLLPDNHYLSTQSALSK	1	1	sp		CID	0	1	1	4.161	1	3.73657	0
																								High													FSVSGEGEGDATYGK	1	1	sp		CID	0	1	1	4.16065	0	0.836393	9
																																			High		IRHNIEDGSVQLADHYQQNTPIGDGPVLLPDNHYLSTQSALSK	1	1	sp		CID	0	1	1	4.16042	1	11.7635	6
																								High													FSVSGEGEGDATYGK	1	1	sp		CID	0	1	1	4.15995	0	22.0735	5
																								High													RPAEDmEEEQAFKR	4	2	sp;P61979-3	M6(Oxidation)	CID	0	1	1	4.1594	1	0.525905	0
																								High													DHmVLLEFVTAAGITLGmDELYKGGS	1	1	sp	M3(Oxidation); M18(Oxidation)	CID	0	1	1	4.15871	1	12.4554	3
																																	High				LEYNYNSHNVYImADK	1	1	sp	M13(Oxidation)	CID	0	1	1	4.15664	0	22.834	5
																																	High				FSVSGEGEGDATYGK	1	1	sp		CID	0	1	1	4.15622	0	21.4142	4
																	High																				RPAEDmEEEQAFKR	4	2	sp;P61979-3	M6(Oxidation)	CID	0	1	1	4.15474	1	0	33
																																	High				FSVSGEGEGDATYGK	1	1	sp		CID	0	1	1	4.15404	0	44.9477	4
														High																							GGYPYDVPDYASLGGK	1	1	sp		CID	0	1	1	4.154	0	38.994	22
																																	High				RPAEDMEEEQAFK	4	2	sp;P61979-3		CID	0	1	1	4.15388	0	24.5045	6
																																			High		LEYNYNSHNVYImADK	1	1	sp	M13(Oxidation)	CID	0	1	1	4.15244	0	33.4932	2
														High																							GGYPYDVPDYASLGGK	1	1	sp		CID	0	1	1	4.1522	0	7.13349	32
							High																														GIDFKEDGNILGHK	1	1	sp		CID	0	1	1	4.15145	1	60.5188	100
																																			High		RDHMVLLEFVTAAGITLGmDELYK	1	1	sp	M19(Oxidation)	CID	0	1	1	4.1513	1	26.9451	9
							High																														FSVSGEGEGDATYGK	1	1	sp		CID	0	1	1	4.15106	0	26.051	4
																																			High		RPAEDmEEEQAFK	4	2	sp;P61979-3	M6(Oxidation)	CID	0	1	1	4.15088	0	14.9115	3
							High																														SRGGVSKGEELFTGVVPILVELDGDVNGHK	1	1	sp		CID	0	1	1	4.15049	2	79.3381	3
																																	High				LEYNYNSHNVYImADK	1	1	sp	M13(Oxidation)	CID	0	1	1	4.14977	0	2.38307	18
																																	High				DDDDKGGYPYDVPDYASLGGK	1	1	sp		CID	0	1	1	4.14954	1	66.2121	78
																											High										RPAEDmEEEQAFK	4	2	sp;P61979-3	M6(Oxidation)	CID	0	1	1	4.14826	0	10.6408	26
																								High													MDYKDDDDKGGYPYDVPDYASLGGK	1	1	sp		CID	0	1	1	4.14788	2	58.6289	100
																																	High				FSVSGEGEGDATYGK	1	1	sp		CID	0	1	1	4.14773	0	34.3476	10
																																	High				FSVSGEGEGDATYGK	1	1	sp		CID	0	1	1	4.1475	0	0	1
																																			High		DDDDKGGYPYDVPDYASLGGKRPAEDMEEEQAFK	1	1	sp		CID	0	1	1	4.14515	2	25.8451	5
							High																														RPAEDmEEEQAFK	4	2	sp;P61979-3	M6(Oxidation)	CID	0	1	1	4.14447	0	22.8146	24
																								High													GEELFTGVVPILVELDGDVNGHK	1	1	sp		CID	0	1	1	4.14358	0	48.4875	4
																	High																				FSVSGEGEGDATYGK	1	1	sp		CID	0	1	1	4.14328	0	29.7886	27
														High																							DDDDKGGYPYDVPDYASLGGK	1	1	sp		CID	0	1	1	4.14135	1	24.5808	56
																																			High		RPAEDmEEEQAFK	4	2	sp;P61979-3	M6(Oxidation)	CID	0	1	1	4.14097	0	25.407	7
							High																														TRAEVKFEGDTLVNR	1	1	sp		CID	0	1	1	4.14065	2	46.8737	77
																																	High				FSVSGEGEGDATYGK	1	1	sp		CID	0	1	1	4.13919	0	19.2592	20
																																	High				GGYPYDVPDYASLGGK	1	1	sp		CID	0	1	1	4.13835	0	14.0928	8
																																	High				FSVSGEGEGDATYGK	1	1	sp		CID	0	1	1	4.13744	0	6.782	2
									High																												RPAEDmEEEQAFK	4	2	sp;P61979-3	M6(Oxidation)	CID	0	1	1	4.13604	0	53.8191	96
																																			High		RPAEDMEEEQAFKR	4	2	P61979-3;sp		CID	0	1	1	4.13573	1	38.3425	16
																																			High		SRGGVSKGEELFTGVVPILVELDGDVNGHK	1	1	sp		CID	0	1	1	4.13541	2	25.5176	3
																																			High		FEGDTLVNRIELK	1	1	sp		CID	0	1	1	4.1349	1	58.2796	8
																																	High				GGYPYDVPDYASLGGK	1	1	sp		CID	0	1	1	4.13458	0	24.5799	100
							High																														FSVSGEGEGDATYGK	1	1	sp		CID	0	1	1	4.13449	0	35.2777	18
																								High													FSVSGEGEGDATYGK	1	1	sp		CID	0	1	1	4.13373	0	71.9504	20
														High																							FSVSGEGEGDATYGK	1	1	sp		CID	0	1	1	4.13339	0	19.5758	64
	High																																				RPAEDmEEEQAFKR	4	2	sp;P61979-3	M6(Oxidation)	CID	0	1	1	4.13303	1	16.5745	30
																																			High		RPAEDMEEEQAFK	4	2	sp;P61979-3		CID	0	1	1	4.13187	0	55.871	13
																																			High		TRAEVKFEGDTLVNR	1	1	sp		CID	0	1	1	4.13181	2	48.6556	24
																								High													RPAEDmEEEQAFK	4	2	sp;P61979-3	M6(Oxidation)	CID	0	1	1	4.13172	0	48.678	13
														High																							GGYPYDVPDYASLGGK	1	1	sp		CID	0	1	1	4.1307	0	0	18
																																			High		RPAEDmEEEQAFK	4	2	sp;P61979-3	M6(Oxidation)	CID	0	1	1	4.13014	0	0.438834	0
																																	High				LEYNYNSHNVYImADK	1	1	sp	M13(Oxidation)	CID	0	1	1	4.12958	0	21.5804	30
																																			High		FSVSGEGEGDATYGK	1	1	sp		CID	0	1	1	4.12914	0	8.91983	1
							High																														RPAEDmEEEQAFK	4	2	sp;P61979-3	M6(Oxidation)	CID	0	1	1	4.12877	0	18.1196	100
																																			High		TRAEVKFEGDTLVNR	1	1	sp		CID	0	1	1	4.12753	2	74.468	15
																																	High				GGYPYDVPDYASLGGK	1	1	sp		CID	0	1	1	4.12624	0	34.6228	100
																																	High				RPAEDmEEEQAFK	4	2	sp;P61979-3	M6(Oxidation)	CID	0	1	1	4.126	0	49.0561	22
																																	High				FSVSGEGEGDATYGK	1	1	sp		CID	0	1	1	4.12527	0	5.90404	8
																																			High		DDDDKGGYPYDVPDYASLGGK	1	1	sp		CID	0	1	1	4.12387	1	40.0759	3
														High																							RPAEDmEEEQAFK	4	2	sp;P61979-3	M6(Oxidation)	CID	0	1	1	4.12337	0	0	10
																																	High				DDDDKGGYPYDVPDYASLGGK	1	1	sp		CID	0	1	1	4.12209	1	72.7937	79
														High																							RPAEDMEEEQAFK	4	2	sp;P61979-3		CID	0	1	1	4.12179	0	56.7866	19
																																	High				GGYPYDVPDYASLGGK	1	1	sp		CID	0	1	1	4.12163	0	39.9661	88
																																	High				RPAEDmEEEQAFK	4	2	sp;P61979-3	M6(Oxidation)	CID	0	1	1	4.12127	0	0.288584	0
																																	High				GGYPYDVPDYASLGGK	1	1	sp		CID	0	1	1	4.12026	0	11.9071	42
																																			High		FSVSGEGEGDATYGK	1	1	sp		CID	0	1	1	4.1187	0	22.3137	19
																																	High				FSVSGEGEGDATYGK	1	1	sp		CID	0	1	1	4.11831	0	20.9588	11
																																			High		RPAEDmEEEQAFKR	4	2	sp;P61979-3	M6(Oxidation)	CID	0	1	1	4.11826	1	17.94	1
														High																							RPAEDmEEEQAFK	4	2	sp;P61979-3	M6(Oxidation)	CID	0	1	1	4.11786	0	76.2192	32
																																	High				FSVSGEGEGDATYGK	1	1	sp		CID	0	1	1	4.11262	0	10.4928	6
							High																														FSVSGEGEGDATYGK	1	1	sp		CID	0	1	1	4.11198	0	13.453	5
																								High													RPAEDmEEEQAFKR	4	2	sp;P61979-3	M6(Oxidation)	CID	0	1	1	4.11068	1	7.19334	6
														High																							RPAEDmEEEQAFK	4	2	sp;P61979-3	M6(Oxidation)	CID	0	1	1	4.1104	0	34.9412	27
														High																							FSVSGEGEGDATYGK	1	1	sp		CID	0	1	1	4.11021	0	6.36247	6
																															High						RPAEDmEEEQAFKR	4	2	sp;P61979-3	M6(Oxidation)	CID	0	1	1	4.10961	1	28.9532	71
														High																							DDDDKGGYPYDVPDYASLGGK	1	1	sp		CID	0	1	1	4.10912	1	33.944	100
																																				High	RDHmVLLEFVTAAGITLGmDELYK	1	1	sp	M4(Oxidation); M19(Oxidation)	CID	0	1	1	4.10879	1	64.949	84
																																			High		LEYNYNSHNVYImADK	1	1	sp	M13(Oxidation)	CID	0	1	1	4.10839	0	29.8901	12
																																		High			HNIEDGSVQLADHYQQNTPIGDGPVLLPDNHYLSTQSALSK	1	1	sp		CID	0	1	1	4.10738	0	52.1433	36
														High																							RPAEDmEEEQAFKR	4	2	sp;P61979-3	M6(Oxidation)	CID	0	1	1	4.10737	1	1.39353	1
																																	High				GGYPYDVPDYASLGGK	1	1	sp		CID	0	1	1	4.10726	0	72.0987	45
																																	High				FSVSGEGEGDATYGK	1	1	sp		CID	0	1	1	4.10642	0	13.5585	2
																																	High				LEYNYNSHNVYImADK	1	1	sp	M13(Oxidation)	CID	0	1	1	4.10627	0	0	1
							High																														AEVKFEGDTLVNR	1	1	sp		CID	0	1	1	4.10549	1	40.6667	100
																								High													LEYNYNSHNVYIMADKQK	1	1	sp		CID	0	1	1	4.10497	1	38.6411	5
														High																							FSVSGEGEGDATYGK	1	1	sp		CID	0	1	1	4.10263	0	9.02139	54
																																			High		IRHNIEDGSVQLADHYQQNTPIGDGPVLLPDNHYLSTQSALSK	1	1	sp		CID	0	1	1	4.10165	1	46.0906	11
																								High													RPAEDmEEEQAFKR	4	2	sp;P61979-3	M6(Oxidation)	CID	0	1	1	4.10149	1	24.9804	2
																																	High				FSVSGEGEGDATYGK	1	1	sp		CID	0	1	1	4.10048	0	13.9267	7
							High																														GIDFKEDGNILGHK	1	1	sp		CID	0	1	1	4.10026	1	51.5769	80
														High																							RPAEDmEEEQAFK	4	2	sp;P61979-3	M6(Oxidation)	CID	0	1	1	4.09987	0	0	17
																																			High		GGYPYDVPDYASLGGK	1	1	sp		CID	0	1	1	4.09896	0	52.3033	66
																																	High				GGYPYDVPDYASLGGK	1	1	sp		CID	0	1	1	4.09716	0	0	9
																								High													SRGGVSKGEELFTGVVPILVELDGDVNGHK	1	1	sp		CID	0	1	1	4.09658	2	14.0798	1
																											High										RPAEDmEEEQAFK	4	2	sp;P61979-3	M6(Oxidation)	CID	0	1	1	4.09518	0	23.9612	100
														High																							RPAEDmEEEQAFK	4	2	sp;P61979-3	M6(Oxidation)	CID	0	1	1	4.09513	0	29.5692	49
																																	High				RPAEDmEEEQAFK	4	2	sp;P61979-3	M6(Oxidation)	CID	0	1	1	4.09426	0	1.42529	0
																																			High		FSVSGEGEGDATYGK	1	1	sp		CID	0	1	1	4.09394	0	26.5718	8
														High																							FSVSGEGEGDATYGK	1	1	sp		CID	0	1	1	4.09362	0	39.8411	49
														High																							FSVSGEGEGDATYGK	1	1	sp		CID	0	1	1	4.09345	0	13.645	22
							High																														FSVSGEGEGDATYGK	1	1	sp		CID	0	1	1	4.09327	0	33.266	18
							High																														AEVKFEGDTLVNR	1	1	sp		CID	0	1	1	4.0928	1	35.2079	7
														High																							FSVSGEGEGDATYGK	1	1	sp		CID	0	1	1	4.09267	0	27.1535	14
														High																							GGYPYDVPDYASLGGK	1	1	sp		CID	0	1	1	4.09264	0	14.9992	7
	High																																				RPAEDMEEEQAFKR	4	2	P61979-3;sp		CID	0	1	1	4.09068	1	69.7124	40
																																			High		RPAEDmEEEQAFK	4	2	sp;P61979-3	M6(Oxidation)	CID	0	1	1	4.09021	0	33.8773	2
							High																														DHmVLLEFVTAAGITLGmDELYK	1	1	sp	M3(Oxidation); M18(Oxidation)	CID	0	1	1	4.0898	0	27.1804	100
																																	High				LEYNYNSHNVYIMADK	1	1	sp		CID	0	1	1	4.08938	0	66.1927	5
									High																												GIDFKEDGNILGHK	1	1	sp		CID	0	1	1	4.08903	1	22.6017	21
																																			High		LEYNYNSHNVYIMADKQK	1	1	sp		CID	0	1	1	4.08891	1	66.9147	6
																																			High		RDHmVLLEFVTAAGITLGmDELYK	1	1	sp	M4(Oxidation); M19(Oxidation)	CID	0	1	1	4.08828	1	0	87
							High																														FSVSGEGEGDATYGK	1	1	sp		CID	0	1	1	4.08737	0	14.4179	6
																																	High				FSVSGEGEGDATYGK	1	1	sp		CID	0	1	1	4.08701	0	11.9083	9
																																			High		FSVSGEGEGDATYGK	1	1	sp		CID	0	1	1	4.084	0	65.4786	4
																																	High				DDDDKGGYPYDVPDYASLGGK	1	1	sp		CID	0	1	1	4.08385	1	19.9064	5
																																			High		FSVSGEGEGDATYGK	1	1	sp		CID	0	1	1	4.08326	0	27.2987	16
							High																														RDHmVLLEFVTAAGITLGmDELYK	1	1	sp	M4(Oxidation); M19(Oxidation)	CID	0	1	1	4.08185	1	2.83057	15
														High																							TRAEVKFEGDTLVNR	1	1	sp		CID	0	1	1	4.08125	2	3.65437	2
																																			High		RPAEDmEEEQAFKR	4	2	sp;P61979-3	M6(Oxidation)	CID	0	1	1	4.08065	1	16.8805	1
																																			High		LEYNYNSHNVYIMADK	1	1	sp		CID	0	1	1	4.08037	0	78.4935	85
							High																														SRGGVSKGEELFTGVVPILVELDGDVNGHK	1	1	sp		CID	0	1	1	4.07952	2	49.4572	6
																								High													LEYNYNSHNVYImADK	1	1	sp	M13(Oxidation)	CID	0	1	1	4.07903	0	0	23
																																			High		FSVSGEGEGDATYGK	1	1	sp		CID	0	1	1	4.07811	0	50.9091	15
																																	High				FSVSGEGEGDATYGK	1	1	sp		CID	0	1	1	4.07707	0	6.78067	15
																																			High		TRAEVKFEGDTLVNR	1	1	sp		CID	0	1	1	4.07678	2	42.8983	6
																																	High				GGYPYDVPDYASLGGK	1	1	sp		CID	0	1	1	4.07652	0	43.4736	26
								High																													GGYPYDVPDYASLGGK	1	1	sp		CID	0	1	1	4.07623	0	14.5575	4
							High																														GIDFKEDGNILGHKLEYNYNSHNVYImADK	1	1	sp	M27(Oxidation)	CID	0	1	1	4.07438	2	49.0156	3
																																	High				FSVSGEGEGDATYGK	1	1	sp		CID	0	1	1	4.07406	0	36.5871	100
							High																														SAMPEGYVQER	1	1	sp		CID	0	1	1	4.07187	0	12.5777	3
														High																							FSVSGEGEGDATYGK	1	1	sp		CID	0	1	1	4.07089	0	15.4076	15
																																	High				RPAEDMEEEQAFK	4	2	sp;P61979-3		CID	0	1	1	4.07014	0	14.0007	8
																																			High		TRAEVKFEGDTLVNR	1	1	sp		CID	0	1	1	4.06912	2	12.3432	7
																																	High				GGYPYDVPDYASLGGK	1	1	sp		CID	0	1	1	4.06845	0	13.8825	100
																								High													GEELFTGVVPILVELDGDVNGHK	1	1	sp		CID	0	1	1	4.06844	0	28.267	5
																																	High				IRHNIEDGSVQLADHYQQNTPIGDGPVLLPDNHYLSTQSALSK	1	1	sp		CID	0	1	1	4.06838	1	45.4688	25
														High																							RPAEDmEEEQAFK	4	2	sp;P61979-3	M6(Oxidation)	CID	0	1	1	4.06633	0	6.36201	12
																								High													SRGGVSKGEELFTGVVPILVELDGDVNGHK	1	1	sp		CID	0	1	1	4.06613	2	16.9241	3
																								High													mDYKDDDDKGGYPYDVPDYASLGGK	1	1	sp	M1(Oxidation)	CID	0	1	1	4.06592	2	44.7911	64
																																		High			GGYPYDVPDYASLGGK	1	1	sp		CID	0	1	1	4.06221	0	17.8925	100
																																	High				RPAEDMEEEQAFKR	4	2	P61979-3;sp		CID	0	1	1	4.0617	1	72.2457	76
														High																							RPAEDmEEEQAFK	4	2	sp;P61979-3	M6(Oxidation)	CID	0	1	1	4.0615	0	15.2331	6
																																	High				GGYPYDVPDYASLGGK	1	1	sp		CID	0	1	1	4.06037	0	16.8004	34
																																			High		FSVSGEGEGDATYGK	1	1	sp		CID	0	1	1	4.05952	0	29.8281	7
																																			High		RDHMVLLEFVTAAGITLGmDELYK	1	1	sp	M19(Oxidation)	CID	0	1	1	4.05943	1	28.9589	30
																								High													AEVKFEGDTLVNR	1	1	sp		CID	0	1	1	4.05919	1	17.5314	29
																																			High		FSVSGEGEGDATYGK	1	1	sp		CID	0	1	1	4.05809	0	57.07	11
							High																														EDGNILGHKLEYNYNSHNVYImADKQK	1	1	sp	M22(Oxidation)	CID	0	1	1	4.05748	2	0	9
																																			High		RPAEDMEEEQAFK	4	2	sp;P61979-3		CID	0	1	1	4.05728	0	0	4
																																	High				RPAEDmEEEQAFK	4	2	sp;P61979-3	M6(Oxidation)	CID	0	1	1	4.0567	0	3.89895	1
																								High													RPAEDmEEEQAFKR	4	2	sp;P61979-3	M6(Oxidation)	CID	0	1	1	4.05435	1	0	12
							High																														EDGNILGHKLEYNYNSHNVYIMADKQK	1	1	sp		CID	0	1	1	4.05435	2	0.513922	1
																																	High				HNIEDGSVQLADHYQQNTPIGDGPVLLPDNHYLSTQSALSK	1	1	sp		CID	0	1	1	4.05355	0	0.0891168	0
																																			High		FSVSGEGEGDATYGK	1	1	sp		CID	0	1	1	4.05247	0	39.1443	25
								High																													DDDDKGGYPYDVPDYASLGGK	1	1	sp		CID	0	1	1	4.05082	1	11.9372	22
														High																							RPAEDmEEEQAFK	4	2	sp;P61979-3	M6(Oxidation)	CID	0	1	1	4.0493	0	0	1
														High																							FSVSGEGEGDATYGK	1	1	sp		CID	0	1	1	4.04632	0	6.14919	33
																																			High		RPAEDmEEEQAFKR	4	2	sp;P61979-3	M6(Oxidation)	CID	0	1	1	4.04568	1	83.0642	17
																																High					RPAEDmEEEQAFKR	4	2	sp;P61979-3	M6(Oxidation)	CID	0	1	1	4.04389	1	68.2785	90
																																	High				FSVSGEGEGDATYGK	1	1	sp		CID	0	1	1	4.04261	0	23.1903	10
																																			High		FSVSGEGEGDATYGK	1	1	sp		CID	0	1	1	4.04242	0	34.8019	12
																							High														RPAEDmEEEQAFK	4	2	sp;P61979-3	M6(Oxidation)	CID	0	1	1	4.04079	0	49.6554	8
																																	High				RPAEDmEEEQAFKR	4	2	sp;P61979-3	M6(Oxidation)	CID	0	1	1	4.038	1	61.997	7
																																			High		GGYPYDVPDYASLGGK	1	1	sp		CID	0	1	1	4.03753	0	58.3308	24
																																	High				FSVSGEGEGDATYGK	1	1	sp		CID	0	1	1	4.03681	0	6.57166	7
																																	High				RPAEDmEEEQAFK	4	2	sp;P61979-3	M6(Oxidation)	CID	0	1	1	4.035	0	30.2201	0
																																			High		GGYPYDVPDYASLGGK	1	1	sp		CID	0	1	1	4.03445	0	49.3905	22
	High																																				RPAEDmEEEQAFKR	4	2	sp;P61979-3	M6(Oxidation)	CID	0	1	1	4.03443	1	37.3832	100
							High																														GGVSKGEELFTGVVPILVELDGDVNGHK	1	1	sp		CID	0	1	1	4.03428	1	15.9518	100
														High																							DDDDKGGYPYDVPDYASLGGK	1	1	sp		CID	0	1	1	4.03183	1	46.4463	54
																																			High		RDHMVLLEFVTAAGITLGmDELYK	1	1	sp	M19(Oxidation)	CID	0	1	1	4.03146	1	16.2338	3
																																			High		RPAEDmEEEQAFK	4	2	sp;P61979-3	M6(Oxidation)	CID	0	1	1	4.03112	0	46.1264	55
																										High											RPAEDmEEEQAFK	4	2	sp;P61979-3	M6(Oxidation)	CID	0	1	1	4.03111	0	46.4948	100
											High																										GIDFKEDGNILGHK	1	1	sp		CID	0	1	1	4.03109	1	0	21
														High																							FSVSGEGEGDATYGK	1	1	sp		CID	0	1	1	4.02931	0	12.7045	30
																																	High				FSVSGEGEGDATYGK	1	1	sp		CID	0	1	1	4.0288	0	8.79109	8
																																		High			FSVSGEGEGDATYGK	1	1	sp		CID	0	1	1	4.02762	0	35.3794	65
														High																							FSVSGEGEGDATYGK	1	1	sp		CID	0	1	1	4.02719	0	30.4217	14
																																			High		RPAEDmEEEQAFKR	4	2	sp;P61979-3	M6(Oxidation)	CID	0	1	1	4.02644	1	9.56066	2
																																			High		FSVSGEGEGDATYGK	1	1	sp		CID	0	1	1	4.0264	0	11.3618	21
																																	High				GGYPYDVPDYASLGGK	1	1	sp		CID	0	1	1	4.02584	0	44.275	22
																																			High		RDHMVLLEFVTAAGITLGMDELYK	1	1	sp		CID	0	1	1	4.02565	1	37.9042	7
																																	High				RPAEDmEEEQAFKR	4	2	sp;P61979-3	M6(Oxidation)	CID	0	1	1	4.02421	1	38.7694	11
																																	High				FSVSGEGEGDATYGK	1	1	sp		CID	0	1	1	4.02317	0	57.3641	5
														High																							DDDDKGGYPYDVPDYASLGGK	1	1	sp		CID	0	1	1	4.02307	1	39.548	100
																																			High		IRHNIEDGSVQLADHYQQNTPIGDGPVLLPDNHYLSTQSALSK	1	1	sp		CID	0	1	1	4.02189	1	62.1364	2
																																			High		RPAEDmEEEQAFK	4	2	sp;P61979-3	M6(Oxidation)	CID	0	1	1	4.02088	0	2.79515	0
																																	High				DDDDKGGYPYDVPDYASLGGK	1	1	sp		CID	0	1	1	4.02031	1	78.3735	100
														High																							DDDDKGGYPYDVPDYASLGGK	1	1	sp		CID	0	1	1	4.01979	1	44.0173	100
																																			High		IRHNIEDGSVQLADHYQQNTPIGDGPVLLPDNHYLSTQSALSK	1	1	sp		CID	0	1	1	4.01798	1	28.956	0
																																	High				GGYPYDVPDYASLGGK	1	1	sp		CID	0	1	1	4.01792	0	28.0143	51
																								High													GIDFKEDGNILGHK	1	1	sp		CID	0	1	1	4.01591	1	62.5821	53
																																	High				GGYPYDVPDYASLGGKRPAEDmEEEQAFK	1	1	sp	M22(Oxidation)	CID	0	1	1	4.01536	1	16.146	11
							High																														RPAEDMEEEQAFKR	4	2	P61979-3;sp		CID	0	1	1	4.01515	1	41.8607	42
																																	High				RPAEDmEEEQAFKR	4	2	sp;P61979-3	M6(Oxidation)	CID	0	1	1	4.01492	1	19.6706	1
																																	High				FSVSGEGEGDATYGK	1	1	sp		CID	0	1	1	4.0145	0	0.246532	0
																																			High		FSVSGEGEGDATYGK	1	1	sp		CID	0	1	1	4.01423	0	50.5933	5
																																	High				GGYPYDVPDYASLGGK	1	1	sp		CID	0	1	1	4.01316	0	18.0855	100
																								High													FSVSGEGEGDATYGK	1	1	sp		CID	0	1	1	4.01168	0	8.75555	8
																																	High				RPAEDmEEEQAFK	4	2	sp;P61979-3	M6(Oxidation)	CID	0	1	1	4.01027	0	0.306416	0
																																	High				RPAEDmEEEQAFK	4	2	sp;P61979-3	M6(Oxidation)	CID	0	1	1	4.00937	0	1.86408	1
																								High													RPAEDmEEEQAFKR	4	2	sp;P61979-3	M6(Oxidation)	CID	0	1	1	4.00761	1	43.7388	36
																																	High				DDDDKGGYPYDVPDYASLGGK	1	1	sp		CID	0	1	1	4.00641	1	49.8534	94
														High																							FSVSGEGEGDATYGK	1	1	sp		CID	0	1	1	4.00588	0	27.5243	15
																																			High		DDDDKGGYPYDVPDYASLGGK	1	1	sp		CID	0	1	1	4.00561	1	22.5966	2
																																			High		FSVSGEGEGDATYGK	1	1	sp		CID	0	1	1	4.0048	0	58.2656	4
																																	High				GGYPYDVPDYASLGGK	1	1	sp		CID	0	1	1	4.00418	0	23.3413	97
							High																														AEVKFEGDTLVNR	1	1	sp		CID	0	1	1	4.0041	1	51.6086	67
																																	High				RPAEDmEEEQAFK	4	2	sp;P61979-3	M6(Oxidation)	CID	0	1	1	4.00345	0	58.9233	6
														High																							RPAEDmEEEQAFK	4	2	sp;P61979-3	M6(Oxidation)	CID	0	1	1	4.00213	0	27.9187	10
																																	High				DDDDKGGYPYDVPDYASLGGK	1	1	sp		CID	0	1	1	4.00171	1	45.6949	49
														High																							GGYPYDVPDYASLGGK	1	1	sp		CID	0	1	1	4.00037	0	10.4219	46
																																	High				RPAEDmEEEQAFK	4	2	sp;P61979-3	M6(Oxidation)	CID	0	1	1	4.00029	0	0	1
							High																														TRAEVKFEGDTLVNR	1	1	sp		CID	0	1	1	4.0001	2	48.7113	8
																								High													RPAEDmEEEQAFKR	4	2	sp;P61979-3	M6(Oxidation)	CID	0	1	1	3.99956	1	8.39009	10
																																			High		IRHNIEDGSVQLADHYQQNTPIGDGPVLLPDNHYLSTQSALSK	1	1	sp		CID	0	1	1	3.99874	1	22.1792	17
																																	High				RPAEDMEEEQAFK	4	2	sp;P61979-3		CID	0	1	1	3.99874	0	78.6165	8
																																			High		FSVSGEGEGDATYGK	1	1	sp		CID	0	1	1	3.99839	0	46.7077	18
																																			High		TRAEVKFEGDTLVNR	1	1	sp		CID	0	1	1	3.99805	2	5.48603	0
																																			High		RDHMVLLEFVTAAGITLGmDELYK	1	1	sp	M19(Oxidation)	CID	0	1	1	3.99787	1	40.3333	6
							High																														FSVSGEGEGDATYGK	1	1	sp		CID	0	1	1	3.99781	0	33.3877	12
																																			High		RPAEDmEEEQAFK	4	2	sp;P61979-3	M6(Oxidation)	CID	0	1	1	3.99476	0	31.1858	22
														High																							DDDDKGGYPYDVPDYASLGGK	1	1	sp		CID	0	1	1	3.99469	1	19.0804	20
																																			High		GGYPYDVPDYASLGGK	1	1	sp		CID	0	1	1	3.99315	0	9.19898	1
																																	High				LEYNYNSHNVYImADK	1	1	sp	M13(Oxidation)	CID	0	1	1	3.99314	0	43.4405	27
																																	High				GGYPYDVPDYASLGGK	1	1	sp		CID	0	1	1	3.99259	0	14.0493	14
							High																														RDHMVLLEFVTAAGITLGmDELYK	1	1	sp	M19(Oxidation)	CID	0	1	1	3.9918	1	73.4819	6
														High																							RPAEDmEEEQAFK	4	2	sp;P61979-3	M6(Oxidation)	CID	0	1	1	3.99153	0	4.71482	29
																																			High		RPAEDmEEEQAFK	4	2	sp;P61979-3	M6(Oxidation)	CID	0	1	1	3.99121	0	70.5082	12
																																			High		GGYPYDVPDYASLGGK	1	1	sp		CID	0	1	1	3.99071	0	1.51373	2
																								High													HNIEDGSVQLADHYQQNTPIGDGPVLLPDNHYLSTQSALSK	1	1	sp		CID	0	1	1	3.99015	0	41.7829	3
																																	High				GEELFTGVVPILVELDGDVNGHK	1	1	sp		CID	0	1	1	3.98975	0	81.5051	5
							High																														FSVSGEGEGDATYGK	1	1	sp		CID	0	1	1	3.9895	0	44.317	7
																																			High		GGYPYDVPDYASLGGK	1	1	sp		CID	0	1	1	3.9849	0	32.1092	9
							High																														DHmVLLEFVTAAGITLGmDELYKGGS	1	1	sp	M3(Oxidation); M18(Oxidation)	CID	0	1	1	3.98439	1	19.8872	7
							High																														DHmVLLEFVTAAGITLGmDELYK	1	1	sp	M3(Oxidation); M18(Oxidation)	CID	0	1	1	3.98362	0	11.8705	9
														High																							DDDDKGGYPYDVPDYASLGGK	1	1	sp		CID	0	1	1	3.98291	1	0.541403	10
																																				High	RDHmVLLEFVTAAGITLGmDELYK	1	1	sp	M4(Oxidation); M19(Oxidation)	CID	0	1	1	3.98285	1	67.3434	100
																								High													DHmVLLEFVTAAGITLGmDELYK	1	1	sp	M3(Oxidation); M18(Oxidation)	CID	0	1	1	3.98235	0	43.483	1
																																			High		RDHMVLLEFVTAAGITLGmDELYK	1	1	sp	M19(Oxidation)	CID	0	1	1	3.98232	1	41.6809	80
																																	High				RPAEDMEEEQAFKR	4	2	P61979-3;sp		CID	0	1	1	3.98047	1	54.983	68
													High																								RPAEDmEEEQAFK	4	2	sp;P61979-3	M6(Oxidation)	CID	0	1	1	3.98023	0	53.3761	59
							High																														HNIEDGSVQLADHYQQNTPIGDGPVLLPDNHYLSTQSALSK	1	1	sp		CID	0	1	1	3.97999	0	4.19837	5
																																			High		RPAEDmEEEQAFKR	4	2	sp;P61979-3	M6(Oxidation)	CID	0	1	1	3.97923	1	38.3665	13
																																	High				HNIEDGSVQLADHYQQNTPIGDGPVLLPDNHYLSTQSALSK	1	1	sp		CID	0	1	1	3.97893	0	14.7818	6
							High																														SRGGVSKGEELFTGVVPILVELDGDVNGHK	1	1	sp		CID	0	1	1	3.97859	2	3.47081	3
																																	High				DDDDKGGYPYDVPDYASLGGK	1	1	sp		CID	0	1	1	3.97616	1	54.3728	100
																																	High				GGYPYDVPDYASLGGK	1	1	sp		CID	0	1	1	3.97475	0	9.62679	100
																																	High				FSVSGEGEGDATYGK	1	1	sp		CID	0	1	1	3.97429	0	73.5813	9
																																	High				GGYPYDVPDYASLGGK	1	1	sp		CID	0	1	1	3.97421	0	15.2341	34
																																			High		GGYPYDVPDYASLGGK	1	1	sp		CID	0	1	1	3.97321	0	18.5851	9
																																			High		DDDDKGGYPYDVPDYASLGGK	1	1	sp		CID	0	1	1	3.97293	1	3.54667	2
														High																							FSVSGEGEGDATYGK	1	1	sp		CID	0	1	1	3.97281	0	32.7041	12
																														High							FSVSGEGEGDATYGK	1	1	sp		CID	0	1	1	3.97278	0	0	6
																																	High				TRAEVKFEGDTLVNR	1	1	sp		CID	0	1	1	3.97268	2	49.7165	2
																																	High				GGYPYDVPDYASLGGK	1	1	sp		CID	0	1	1	3.97253	0	19.0739	42
																								High													DHmVLLEFVTAAGITLGmDELYKGGS	1	1	sp	M3(Oxidation); M18(Oxidation)	CID	0	1	1	3.97151	1	21.5513	0
																									High												GIDFKEDGNILGHKLEYNYNSHNVYImADK	1	1	sp	M27(Oxidation)	CID	0	1	1	3.97133	2	84.6244	100
																																			High		AEVKFEGDTLVNR	1	1	sp		CID	0	1	1	3.97099	1	13.3217	1
																																			High		FSVSGEGEGDATYGK	1	1	sp		CID	0	1	1	3.96959	0	58.048	12
																																			High		GIDFKEDGNILGHK	1	1	sp		CID	0	1	1	3.96957	1	0.307175	0
														High																							GGYPYDVPDYASLGGK	1	1	sp		CID	0	1	1	3.96875	0	3.15626	1
														High																							GGYPYDVPDYASLGGK	1	1	sp		CID	0	1	1	3.9686	0	26.2106	100
																																	High				FSVSGEGEGDATYGK	1	1	sp		CID	0	1	1	3.96829	0	0	21
														High																							GGYPYDVPDYASLGGK	1	1	sp		CID	0	1	1	3.96808	0	40.4617	74
							High																														LEYNYNSHNVYImADKQK	1	1	sp	M13(Oxidation)	CID	0	1	1	3.96429	1	70.8986	18
																													High								RPAEDmEEEQAFK	4	2	sp;P61979-3	M6(Oxidation)	CID	0	1	1	3.96397	0	19.0891	17
																																			High		LEYNYNSHNVYIMADK	1	1	sp		CID	0	1	1	3.96255	0	64.6934	9
																													High								GIDFKEDGNILGHK	1	1	sp		CID	0	1	1	3.96197	1	8.90612	3
																												High									FSVSGEGEGDATYGK	1	1	sp		CID	0	1	1	3.95967	0	0	14
																																			High		RPAEDmEEEQAFKR	4	2	sp;P61979-3	M6(Oxidation)	CID	0	1	1	3.95963	1	0.852708	0
								High																													RPAEDmEEEQAFKR	4	2	sp;P61979-3	M6(Oxidation)	CID	0	1	1	3.9582	1	18.5476	43
																																	High				FSVSGEGEGDATYGK	1	1	sp		CID	0	1	1	3.95816	0	10.846	7
							High																														GIDFKEDGNILGHK	1	1	sp		CID	0	1	1	3.95816	1	75.4793	68
							High																														GIDFKEDGNILGHKLEYNYNSHNVYIMADK	1	1	sp		CID	0	1	1	3.95692	2	18.7053	42
																																	High				GGYPYDVPDYASLGGK	1	1	sp		CID	0	1	1	3.95683	0	31.7491	27
																								High													RPAEDmEEEQAFK	4	2	sp;P61979-3	M6(Oxidation)	CID	0	1	1	3.95665	0	23.2034	41
																																	High				DDDDKGGYPYDVPDYASLGGK	1	1	sp		CID	0	1	1	3.9558	1	28.3032	74
																																			High		RPAEDmEEEQAFK	4	2	sp;P61979-3	M6(Oxidation)	CID	0	1	1	3.95502	0	0	3
							High																														LEYNYNSHNVYIMADKQK	1	1	sp		CID	0	1	1	3.95491	1	39.7582	22
																																	High				RPAEDMEEEQAFKR	4	2	P61979-3;sp		CID	0	1	1	3.95479	1	25.1903	79
																																	High				TRAEVKFEGDTLVNR	1	1	sp		CID	0	1	1	3.95367	2	29.103	2
														High																							RPAEDmEEEQAFK	4	2	sp;P61979-3	M6(Oxidation)	CID	0	1	1	3.95359	0	1.25601	1
	High																																				RPAEDmEEEQAFKR	4	2	sp;P61979-3	M6(Oxidation)	CID	0	1	1	3.95275	1	28.5076	100
																																	High				GGYPYDVPDYASLGGK	1	1	sp		CID	0	1	1	3.95181	0	33.5244	14
														High																							GGYPYDVPDYASLGGK	1	1	sp		CID	0	1	1	3.9511	0	0.607337	1
														High																							AEVKFEGDTLVNR	1	1	sp		CID	0	1	1	3.95076	1	5.91042	2
														High																							SAMPEGYVQER	1	1	sp		CID	0	1	1	3.94963	0	23.1771	5
																																			High		RDHmVLLEFVTAAGITLGmDELYK	1	1	sp	M4(Oxidation); M19(Oxidation)	CID	0	1	1	3.94937	1	61.7378	9
														High																							RPAEDmEEEQAFK	4	2	sp;P61979-3	M6(Oxidation)	CID	0	1	1	3.94919	0	20.3621	100
																																			High		FSVSGEGEGDATYGK	1	1	sp		CID	0	1	1	3.94882	0	27.5483	26
																																			High		FSVSGEGEGDATYGK	1	1	sp		CID	0	1	1	3.94813	0	55.17	8
																								High													LEYNYNSHNVYImADK	1	1	sp	M13(Oxidation)	CID	0	1	1	3.94746	0	0	68
														High																							GGYPYDVPDYASLGGK	1	1	sp		CID	0	1	1	3.94662	0	28.1814	60
																																	High				GGYPYDVPDYASLGGK	1	1	sp		CID	0	1	1	3.94637	0	19.6571	100
																																	High				RPAEDmEEEQAFKR	4	2	sp;P61979-3	M6(Oxidation)	CID	0	1	1	3.94547	1	7.82586	1
																																	High				LEYNYNSHNVYImADK	1	1	sp	M13(Oxidation)	CID	0	1	1	3.94529	0	25.1701	3
							High																														AEVKFEGDTLVNR	1	1	sp		CID	0	1	1	3.94418	1	37.7778	1
																																	High				GGYPYDVPDYASLGGK	1	1	sp		CID	0	1	1	3.94299	0	0.194488	0
																																			High		FSVSGEGEGDATYGK	1	1	sp		CID	0	1	1	3.94288	0	28.7421	4
																																			High		FSVSGEGEGDATYGK	1	1	sp		CID	0	1	1	3.94277	0	44.7929	27
																								High													FSVSGEGEGDATYGK	1	1	sp		CID	0	1	1	3.94111	0	20.2787	5
											High																										AEVKFEGDTLVNR	1	1	sp		CID	0	1	1	3.9399	1	42.6603	18
																																	High				GEELFTGVVPILVELDGDVNGHK	1	1	sp		CID	0	1	1	3.939	0	47.0488	11
							High																														LEYNYNSHNVYIMADKQK	1	1	sp		CID	0	1	1	3.93761	1	32.4349	74
														High																							RPAEDmEEEQAFKR	4	2	sp;P61979-3	M6(Oxidation)	CID	0	1	1	3.93663	1	57.2085	8
																																			High		AEVKFEGDTLVNR	1	1	sp		CID	0	1	1	3.93648	1	38.335	15
														High																							DDDDKGGYPYDVPDYASLGGK	1	1	sp		CID	0	1	1	3.93521	1	57.9653	100
																																			High		GGYPYDVPDYASLGGK	1	1	sp		CID	0	1	1	3.93496	0	52.1003	4
																																	High				GGYPYDVPDYASLGGK	1	1	sp		CID	0	1	1	3.9347	0	3.31272	2
																																			High		RPAEDmEEEQAFK	4	2	sp;P61979-3	M6(Oxidation)	CID	0	1	1	3.93465	0	32.4809	26
																																			High		GGYPYDVPDYASLGGK	1	1	sp		CID	0	1	1	3.93357	0	21.1455	10
																																			High		RPAEDmEEEQAFK	4	2	sp;P61979-3	M6(Oxidation)	CID	0	1	1	3.93144	0	3.92744	1
																																			High		FEGDTLVNRIELK	1	1	sp		CID	0	1	1	3.93081	1	41.6749	18
																								High													FSVSGEGEGDATYGKLTLK	1	1	sp		CID	0	1	1	3.93072	1	17.0129	42
																								High													GGVSKGEELFTGVVPILVELDGDVNGHK	1	1	sp		CID	0	1	1	3.9301	1	53.6868	10
														High																							AEVKFEGDTLVNR	1	1	sp		CID	0	1	1	3.92958	1	51.3196	27
																																	High				DDDDKGGYPYDVPDYASLGGKRPAEDMEEEQAFK	1	1	sp		CID	0	1	1	3.92912	2	10.8537	2
							High																														EDGNILGHKLEYNYNSHNVYIMADK	1	1	sp		CID	0	1	1	3.92905	1	39.979	16
																																			High		RPAEDmEEEQAFKR	4	2	sp;P61979-3	M6(Oxidation)	CID	0	1	1	3.92863	1	45.462	35
																																	High				RPAEDmEEEQAFKR	4	2	sp;P61979-3	M6(Oxidation)	CID	0	1	1	3.92821	1	51.2691	4
														High																							RPAEDMEEEQAFK	4	2	sp;P61979-3		CID	0	1	1	3.92821	0	53.8947	24
							High																														RPAEDmEEEQAFKR	4	2	sp;P61979-3	M6(Oxidation)	CID	0	1	1	3.9277	1	38.7421	4
																																			High		RPAEDmEEEQAFK	4	2	sp;P61979-3	M6(Oxidation)	CID	0	1	1	3.92646	0	4.21561	2
																																	High				RPAEDmEEEQAFK	4	2	sp;P61979-3	M6(Oxidation)	CID	0	1	1	3.92583	0	14.165	2
																																			High		RDHMVLLEFVTAAGITLGmDELYK	1	1	sp	M19(Oxidation)	CID	0	1	1	3.9252	1	61.6095	22
							High																														RPAEDmEEEQAFK	4	2	sp;P61979-3	M6(Oxidation)	CID	0	1	1	3.92201	0	0	100
														High																							GGYPYDVPDYASLGGK	1	1	sp		CID	0	1	1	3.91869	0	4.56845	4
																																			High		GGYPYDVPDYASLGGK	1	1	sp		CID	0	1	1	3.91841	0	71.9668	39
																																	High				RPAEDmEEEQAFK	4	2	sp;P61979-3	M6(Oxidation)	CID	0	1	1	3.91822	0	0.313472	0
																																				High	RDHMVLLEFVTAAGITLGmDELYK	1	1	sp	M19(Oxidation)	CID	0	1	1	3.91712	1	48.8153	28
																																			High		RDHMVLLEFVTAAGITLGmDELYK	1	1	sp	M19(Oxidation)	CID	0	1	1	3.91536	1	28.5145	6
																									High												GEELFTGVVPILVELDGDVNGHK	1	1	sp		CID	0	1	1	3.91496	0	12.9431	2
																																			High		GIDFKEDGNILGHK	1	1	sp		CID	0	1	1	3.91433	1	14.4198	3
																																			High		DDDDKGGYPYDVPDYASLGGK	1	1	sp		CID	0	1	1	3.91383	1	59.6056	13
										High																											RPAEDMEEEQAFK	4	2	sp;P61979-3		CID	0	1	1	3.91382	0	41.7935	20
																																			High		RPAEDmEEEQAFK	4	2	sp;P61979-3	M6(Oxidation)	CID	0	1	1	3.9135	0	16.7939	4
																																			High		DHMVLLEFVTAAGITLGmDELYK	1	1	sp	M18(Oxidation)	CID	0	1	1	3.91322	0	60.5038	67
																																			High		RDHMVLLEFVTAAGITLGMDELYK	1	1	sp		CID	0	1	1	3.91263	1	8.9493	2
																								High													FSVSGEGEGDATYGK	1	1	sp		CID	0	1	1	3.91243	0	10.2648	6
																																			High		GGYPYDVPDYASLGGK	1	1	sp		CID	0	1	1	3.91175	0	33.2316	3
																																	High				RPAEDmEEEQAFKR	4	2	sp;P61979-3	M6(Oxidation)	CID	0	1	1	3.9115	1	8.36226	1
							High																														RPAEDmEEEQAFKR	4	2	sp;P61979-3	M6(Oxidation)	CID	0	1	1	3.91133	1	0.260999	0
																																			High		GIDFKEDGNILGHKLEYNYNSHNVYIMADK	1	1	sp		CID	0	1	1	3.9103	2	16.8731	1
																								High													HNIEDGSVQLADHYQQNTPIGDGPVLLPDNHYLSTQSALSK	1	1	sp		CID	0	1	1	3.90976	0	12.6937	3
														High																							RPAEDmEEEQAFK	4	2	sp;P61979-3	M6(Oxidation)	CID	0	1	1	3.90925	0	14.6653	1
														High																							DDDDKGGYPYDVPDYASLGGK	1	1	sp		CID	0	1	1	3.90883	1	64.9398	100
																																	High				GIDFKEDGNILGHK	1	1	sp		CID	0	1	1	3.90838	1	58.3946	48
																																			High		GGYPYDVPDYASLGGK	1	1	sp		CID	0	1	1	3.90822	0	11.1693	1
														High																							GGYPYDVPDYASLGGK	1	1	sp		CID	0	1	1	3.90821	0	51.7575	100
																																	High				GGYPYDVPDYASLGGK	1	1	sp		CID	0	1	1	3.90819	0	41.8347	14
																																	High				LEYNYNSHNVYIMADKQK	1	1	sp		CID	0	1	1	3.9047	1	0	9
																																	High				RPAEDMEEEQAFK	4	2	sp;P61979-3		CID	0	1	1	3.90362	0	47.4139	5
																								High													DHmVLLEFVTAAGITLGmDELYK	1	1	sp	M3(Oxidation); M18(Oxidation)	CID	0	1	1	3.90206	0	75.7592	34
																																			High		GGYPYDVPDYASLGGK	1	1	sp		CID	0	1	1	3.90125	0	35.1862	20
																								High													DHMVLLEFVTAAGITLGmDELYK	1	1	sp	M18(Oxidation)	CID	0	1	1	3.89968	0	0	100
																								High													RPAEDmEEEQAFK	4	2	sp;P61979-3	M6(Oxidation)	CID	0	1	1	3.89953	0	12.6907	29
							High																														RPAEDmEEEQAFKR	4	2	sp;P61979-3	M6(Oxidation)	CID	0	1	1	3.89937	1	13.2082	15
																																			High		RDHMVLLEFVTAAGITLGmDELYK	1	1	sp	M19(Oxidation)	CID	0	1	1	3.89911	1	23.865	24
																										High											AEVKFEGDTLVNRIELK	1	1	sp		CID	0	1	1	3.89889	2	0	8
														High																							GGYPYDVPDYASLGGK	1	1	sp		CID	0	1	1	3.89881	0	0.0877297	0
																																	High				RPAEDMEEEQAFKR	4	2	P61979-3;sp		CID	0	1	1	3.89871	1	48.8808	59
																																			High		DDDDKGGYPYDVPDYASLGGKRPAEDmEEEQAFK	1	1	sp	M27(Oxidation)	CID	0	1	1	3.89865	2	2.2909	1
							High																														GGYPYDVPDYASLGGK	1	1	sp		CID	0	1	1	3.8983	0	5.54817	3
							High																														DHmVLLEFVTAAGITLGmDELYK	1	1	sp	M3(Oxidation); M18(Oxidation)	CID	0	1	1	3.89789	0	0	100
																																	High				GGYPYDVPDYASLGGK	1	1	sp		CID	0	1	1	3.89727	0	64.9094	39
																																			High		FEGDTLVNRIELK	1	1	sp		CID	0	1	1	3.89562	1	68.2895	32
														High																							GGYPYDVPDYASLGGK	1	1	sp		CID	0	1	1	3.89504	0	0.921999	3
																																	High				RPAEDmEEEQAFK	4	2	sp;P61979-3	M6(Oxidation)	CID	0	1	1	3.89476	0	0.150549	0
																								High													RPAEDmEEEQAFK	4	2	sp;P61979-3	M6(Oxidation)	CID	0	1	1	3.8947	0	2.62203	3
														High																							GEELFTGVVPILVELDGDVNGHK	1	1	sp		CID	0	1	1	3.89434	0	29.4032	100
																								High													GEELFTGVVPILVELDGDVNGHK	1	1	sp		CID	0	1	1	3.89393	0	52.7066	1
														High																							RPAEDMEEEQAFK	4	2	sp;P61979-3		CID	0	1	1	3.89214	0	57.7348	27
																																	High				GGYPYDVPDYASLGGK	1	1	sp		CID	0	1	1	3.89202	0	26.1621	28
																																	High				GGYPYDVPDYASLGGK	1	1	sp		CID	0	1	1	3.88986	0	12.331	4
																																	High				RPAEDmEEEQAFK	4	2	sp;P61979-3	M6(Oxidation)	CID	0	1	1	3.88953	0	26.2828	3
																																			High		FEGDTLVNRIELK	1	1	sp		CID	0	1	1	3.88933	1	48.6603	17
																																				High	DDDDKGGYPYDVPDYASLGGK	1	1	sp		CID	0	1	1	3.88929	1	43.5612	60
														High																							FSVSGEGEGDATYGK	1	1	sp		CID	0	1	1	3.8888	0	50.2355	87
																								High													RDHmVLLEFVTAAGITLGmDELYK	1	1	sp	M4(Oxidation); M19(Oxidation)	CID	0	1	1	3.88806	1	26.361	12
																																	High				RPAEDMEEEQAFKR	4	2	P61979-3;sp		CID	0	1	1	3.88736	1	23.3579	59
																																	High				FSVSGEGEGDATYGK	1	1	sp		CID	0	1	1	3.88712	0	0.656807	0
							High																														RPAEDmEEEQAFK	4	2	sp;P61979-3	M6(Oxidation)	CID	0	1	1	3.88683	0	13.3751	70
																																	High				GGYPYDVPDYASLGGK	1	1	sp		CID	0	1	1	3.88668	0	57.5756	7
														High																							GGYPYDVPDYASLGGK	1	1	sp		CID	0	1	1	3.88633	0	48.0897	100
																																	High				DDDDKGGYPYDVPDYASLGGK	1	1	sp		CID	0	1	1	3.88596	1	13.611	100
																								High													RPAEDmEEEQAFKR	4	2	sp;P61979-3	M6(Oxidation)	CID	0	1	1	3.88554	1	33.5132	37
																																			High		DHMVLLEFVTAAGITLGMDELYK	1	1	sp		CID	0	1	1	3.88484	0	34.7059	3
																																			High		IRHNIEDGSVQLADHYQQNTPIGDGPVLLPDNHYLSTQSALSK	1	1	sp		CID	0	1	1	3.8843	1	38.1234	0
																												High									RPAEDmEEEQAFKR	4	2	sp;P61979-3	M6(Oxidation)	CID	0	1	1	3.88367	1	18.001	13
																								High													RPAEDmEEEQAFKR	4	2	sp;P61979-3	M6(Oxidation)	CID	0	1	1	3.88357	1	0.177293	1
																									High												DHmVLLEFVTAAGITLGmDELYK	1	1	sp	M3(Oxidation); M18(Oxidation)	CID	0	1	1	3.88266	0	29.843	31
																																	High				LEYNYNSHNVYIMADKQK	1	1	sp		CID	0	1	1	3.88239	1	0	23
																						High															RPAEDmEEEQAFKR	4	2	sp;P61979-3	M6(Oxidation)	CID	0	1	1	3.88214	1	34.3411	54
																																	High				RPAEDmEEEQAFK	4	2	sp;P61979-3	M6(Oxidation)	CID	0	1	1	3.88137	0	0.797875	0
																																			High		GGYPYDVPDYASLGGK	1	1	sp		CID	0	1	1	3.88094	0	54.4616	33
																																			High		FSVSGEGEGDATYGK	1	1	sp		CID	0	1	1	3.88074	0	55.1365	100
																																	High				GIDFKEDGNILGHK	1	1	sp		CID	0	1	1	3.87999	1	42.5086	100
																								High													RDHmVLLEFVTAAGITLGmDELYK	1	1	sp	M4(Oxidation); M19(Oxidation)	CID	0	1	1	3.87835	1	14.878	4
																																			High		GGYPYDVPDYASLGGK	1	1	sp		CID	0	1	1	3.87768	0	12.9903	1
														High																							DDDDKGGYPYDVPDYASLGGK	1	1	sp		CID	0	1	1	3.8775	1	50.7263	100
																																	High				AEVKFEGDTLVNR	1	1	sp		CID	0	1	1	3.87653	1	36.0031	7
																								High													DHmVLLEFVTAAGITLGmDELYK	1	1	sp	M3(Oxidation); M18(Oxidation)	CID	0	1	1	3.8759	0	24.3582	17
																																	High				RPAEDMEEEQAFKR	4	2	P61979-3;sp		CID	0	1	1	3.87461	1	53.2431	100
							High																														RPAEDMEEEQAFKR	4	2	P61979-3;sp		CID	0	1	1	3.87409	1	66.7217	26
							High																														DDDDKGGYPYDVPDYASLGGK	1	1	sp		CID	0	1	1	3.87383	1	17.3302	1
																																	High				DDDDKGGYPYDVPDYASLGGK	1	1	sp		CID	0	1	1	3.87363	1	0.138198	0
																																			High		TRAEVKFEGDTLVNR	1	1	sp		CID	0	1	1	3.87254	2	44.4781	51
														High																							GGYPYDVPDYASLGGK	1	1	sp		CID	0	1	1	3.87245	0	5.58668	36
																								High													TRAEVKFEGDTLVNR	1	1	sp		CID	0	1	1	3.87173	2	7.92082	3
																																	High				DDDDKGGYPYDVPDYASLGGKRPAEDmEEEQAFK	1	1	sp	M27(Oxidation)	CID	0	1	1	3.87098	2	0.284111	0
														High																							GGYPYDVPDYASLGGK	1	1	sp		CID	0	1	1	3.87055	0	0.436948	1
																																			High		FSVSGEGEGDATYGK	1	1	sp		CID	0	1	1	3.87049	0	38.389	18
														High																							GGYPYDVPDYASLGGK	1	1	sp		CID	0	1	1	3.87045	0	5.78521	29
							High																														LEYNYNSHNVYIMADKQK	1	1	sp		CID	0	1	1	3.86972	1	58.6159	30
														High																							GGYPYDVPDYASLGGK	1	1	sp		CID	0	1	1	3.86896	0	9.70305	30
													High																								GGVSKGEELFTGVVPILVELDGDVNGHK	1	1	sp		CID	0	1	1	3.86847	1	3.65119	47
																																	High				FSVSGEGEGDATYGK	1	1	sp		CID	0	1	1	3.86751	0	19.6362	15
							High																														AEVKFEGDTLVNR	1	1	sp		CID	0	1	1	3.86748	1	0.240991	0
																																	High				GGYPYDVPDYASLGGK	1	1	sp		CID	0	1	1	3.86729	0	28.635	11
																																			High		RDHMVLLEFVTAAGITLGMDELYK	1	1	sp		CID	0	1	1	3.86705	1	78.6047	7
																																			High		GGYPYDVPDYASLGGK	1	1	sp		CID	0	1	1	3.8661	0	7.88488	8
																																	High				GGVSKGEELFTGVVPILVELDGDVNGHK	1	1	sp		CID	0	1	1	3.86603	1	16.8494	2
																																			High		GGVSKGEELFTGVVPILVELDGDVNGHK	1	1	sp		CID	0	1	1	3.86505	1	23.1085	14
																																	High				LEYNYNSHNVYImADK	1	1	sp	M13(Oxidation)	CID	0	1	1	3.865	0	35.6543	5
														High																							GGYPYDVPDYASLGGK	1	1	sp		CID	0	1	1	3.865	0	5.44353	71
																								High													DPNEKRDHmVLLEFVTAAGITLGmDELYK	1	1	sp	M9(Oxidation); M24(Oxidation)	CID	0	1	1	3.86404	2	29.1654	2
																																			High		RPAEDmEEEQAFK	4	2	sp;P61979-3	M6(Oxidation)	CID	0	1	1	3.86375	0	5.0804	0
														High																							DDDDKGGYPYDVPDYASLGGK	1	1	sp		CID	0	1	1	3.86317	1	31.1532	100
														High																							RPAEDmEEEQAFKR	4	2	sp;P61979-3	M6(Oxidation)	CID	0	1	1	3.86303	1	34.4199	34
																																			High		FSVSGEGEGDATYGK	1	1	sp		CID	0	1	1	3.86167	0	58.4546	22
														High																							GGYPYDVPDYASLGGK	1	1	sp		CID	0	1	1	3.85991	0	6.28249	32
																																			High		RDHMVLLEFVTAAGITLGmDELYK	1	1	sp	M19(Oxidation)	CID	0	1	1	3.85971	1	20.5934	11
																								High													RPAEDmEEEQAFK	4	2	sp;P61979-3	M6(Oxidation)	CID	0	1	1	3.85967	0	0	1
																																			High		FSVSGEGEGDATYGK	1	1	sp		CID	0	1	1	3.85941	0	40.6926	11
																																	High				GGVSKGEELFTGVVPILVELDGDVNGHK	1	1	sp		CID	0	1	1	3.85877	1	86.0748	11
							High																														GEELFTGVVPILVELDGDVNGHK	1	1	sp		CID	0	1	1	3.85845	0	6.58753	5
																																			High		RDHMVLLEFVTAAGITLGMDELYK	1	1	sp		CID	0	1	1	3.85829	1	5.56434	1
														High																							DDDDKGGYPYDVPDYASLGGK	1	1	sp		CID	0	1	1	3.85817	1	45.4836	100
																																				High	FSVSGEGEGDATYGK	1	1	sp		CID	0	1	1	3.8576	0	76.9143	85
							High																														RPAEDmEEEQAFK	4	2	sp;P61979-3	M6(Oxidation)	CID	0	1	1	3.8571	0	0.109352	2
																																			High		IRHNIEDGSVQLADHYQQNTPIGDGPVLLPDNHYLSTQSALSK	1	1	sp		CID	0	1	1	3.85709	1	19.2805	15
																																			High		DDDDKGGYPYDVPDYASLGGK	1	1	sp		CID	0	1	1	3.85707	1	34.0212	60
																																			High		RDHmVLLEFVTAAGITLGMDELYK	1	1	sp	M4(Oxidation)	CID	0	1	1	3.85571	1	19.4926	4
																									High												AEVKFEGDTLVNR	1	1	sp		CID	0	1	1	3.85525	1	17.8302	100
																																			High		IRHNIEDGSVQLADHYQQNTPIGDGPVLLPDNHYLSTQSALSK	1	1	sp		CID	0	1	1	3.8552	1	0.628007	0
																																			High		AEVKFEGDTLVNR	1	1	sp		CID	0	1	1	3.85518	1	43.395	5
																																			High		RPAEDmEEEQAFK	4	2	sp;P61979-3	M6(Oxidation)	CID	0	1	1	3.85362	0	24.5214	32
																													High								RPAEDmEEEQAFK	4	2	sp;P61979-3	M6(Oxidation)	CID	0	1	1	3.85302	0	78.8195	100
														High																							GGYPYDVPDYASLGGK	1	1	sp		CID	0	1	1	3.85234	0	5.74436	41
							High																														RPAEDMEEEQAFK	4	2	sp;P61979-3		CID	0	1	1	3.85168	0	19.0665	42
																																			High		GGYPYDVPDYASLGGK	1	1	sp		CID	0	1	1	3.85099	0	0.974121	1
																																			High		RPAEDmEEEQAFKR	4	2	sp;P61979-3	M6(Oxidation)	CID	0	1	1	3.8505	1	76.425	39
							High																														RPAEDmEEEQAFK	4	2	sp;P61979-3	M6(Oxidation)	CID	0	1	1	3.84818	0	20.299	97
																																			High		GGYPYDVPDYASLGGK	1	1	sp		CID	0	1	1	3.84781	0	50.349	48
																								High													GEELFTGVVPILVELDGDVNGHKFSVSGEGEGDATYGK	1	1	sp		CID	0	1	1	3.8475	1	0	4
																																		High			RPAEDmEEEQAFKR	4	2	sp;P61979-3	M6(Oxidation)	CID	0	1	1	3.84715	1	22.9668	62
																																	High				DDDDKGGYPYDVPDYASLGGK	1	1	sp		CID	0	1	1	3.84632	1	48.2165	81
																																	High				HNIEDGSVQLADHYQQNTPIGDGPVLLPDNHYLSTQSALSK	1	1	sp		CID	0	1	1	3.8458	0	38.2439	15
																																	High				DDDDKGGYPYDVPDYASLGGK	1	1	sp		CID	0	1	1	3.84537	1	39.8811	4
														High																							GGYPYDVPDYASLGGK	1	1	sp		CID	0	1	1	3.84483	0	0.539145	2
																																			High		DHMVLLEFVTAAGITLGmDELYK	1	1	sp	M18(Oxidation)	CID	0	1	1	3.84421	0	58.4608	19
																																			High		EDGNILGHKLEYNYNSHNVYIMADK	1	1	sp		CID	0	1	1	3.84262	1	0.532451	0
																																	High				RPAEDMEEEQAFK	4	2	sp;P61979-3		CID	0	1	1	3.84191	0	42.3014	8
																																	High				RPAEDmEEEQAFK	4	2	sp;P61979-3	M6(Oxidation)	CID	0	1	1	3.84172	0	19.4089	1
																																				High	RDHMVLLEFVTAAGITLGMDELYK	1	1	sp		CID	0	1	1	3.8414	1	23.9741	32
																																			High		GGYPYDVPDYASLGGK	1	1	sp		CID	0	1	1	3.84126	0	0	100
														High																							LEYNYNSHNVYImADKQK	1	1	sp	M13(Oxidation)	CID	0	1	1	3.84106	1	16.8715	44
																																	High				GEELFTGVVPILVELDGDVNGHK	1	1	sp		CID	0	1	1	3.8405	0	30.9896	17
														High																							FSVSGEGEGDATYGK	1	1	sp		CID	0	1	1	3.8401	0	38.8687	11
																																			High		RDHmVLLEFVTAAGITLGmDELYK	1	1	sp	M4(Oxidation); M19(Oxidation)	CID	0	1	1	3.83905	1	35.4169	35
																																			High		RPAEDmEEEQAFK	4	2	sp;P61979-3	M6(Oxidation)	CID	0	1	1	3.83874	0	77.4788	100
																																	High				LEYNYNSHNVYImADK	1	1	sp	M13(Oxidation)	CID	0	1	1	3.8387	0	34.7166	2
																																	High				RPAEDmEEEQAFK	4	2	sp;P61979-3	M6(Oxidation)	CID	0	1	1	3.83823	0	9.68901	8
																																			High		RPAEDmEEEQAFK	4	2	sp;P61979-3	M6(Oxidation)	CID	0	1	1	3.83794	0	17.2037	1
																																			High		RPAEDmEEEQAFKR	4	2	sp;P61979-3	M6(Oxidation)	CID	0	1	1	3.83772	1	27.2108	10
									High																												RPAEDmEEEQAFK	4	2	sp;P61979-3	M6(Oxidation)	CID	0	1	1	3.83642	0	18.6608	100
														High																							DDDDKGGYPYDVPDYASLGGK	1	1	sp		CID	0	1	1	3.83522	1	32.653	100
							High																														GGVSKGEELFTGVVPILVELDGDVNGHK	1	1	sp		CID	0	1	1	3.83428	1	31.7356	14
																																	High				DDDDKGGYPYDVPDYASLGGK	1	1	sp		CID	0	1	1	3.83425	1	49.6265	100
														High																							GGYPYDVPDYASLGGK	1	1	sp		CID	0	1	1	3.83422	0	22.0015	77
																																			High		GGYPYDVPDYASLGGK	1	1	sp		CID	0	1	1	3.83406	0	6.69157	2
																																			High		GEELFTGVVPILVELDGDVNGHK	1	1	sp		CID	0	1	1	3.83336	0	54.3022	5
														High																							DDDDKGGYPYDVPDYASLGGK	1	1	sp		CID	0	1	1	3.83202	1	28.578	26
																																				High	RDHMVLLEFVTAAGITLGMDELYK	1	1	sp		CID	0	1	1	3.83172	1	7.74163	36
																																	High				EDGNILGHKLEYNYNSHNVYImADK	1	1	sp	M22(Oxidation)	CID	0	1	1	3.83156	1	11.2583	3
														High																							DDDDKGGYPYDVPDYASLGGK	1	1	sp		CID	0	1	1	3.83027	1	43.9406	73
																				High																	RPAEDmEEEQAFKR	4	2	sp;P61979-3	M6(Oxidation)	CID	0	1	1	3.83009	1	63.4612	19
								High																													GIDFKEDGNILGHK	1	1	sp		CID	0	1	1	3.82915	1	2.10614	1
															High																						RPAEDmEEEQAFKR	4	2	sp;P61979-3	M6(Oxidation)	CID	0	1	1	3.82904	1	33.7351	20
																																			High		DDDDKGGYPYDVPDYASLGGK	1	1	sp		CID	0	1	1	3.82875	1	53.7924	53
																																	High				FSVSGEGEGDATYGK	1	1	sp		CID	0	1	1	3.8277	0	47.194	4
							High																														RDHmVLLEFVTAAGITLGmDELYK	1	1	sp	M4(Oxidation); M19(Oxidation)	CID	0	1	1	3.82749	1	45.5911	27
																																	High				AEVKFEGDTLVNR	1	1	sp		CID	0	1	1	3.82597	1	0	21
																								High													DPNEKRDHmVLLEFVTAAGITLGmDELYK	1	1	sp	M9(Oxidation); M24(Oxidation)	CID	0	1	1	3.82588	2	5.79334	1
																																			High		GGYPYDVPDYASLGGK	1	1	sp		CID	0	1	1	3.82537	0	30.5797	8
							High																														AEVKFEGDTLVNR	1	1	sp		CID	0	1	1	3.82452	1	0.382104	0
														High																							RPAEDmEEEQAFK	4	2	sp;P61979-3	M6(Oxidation)	CID	0	1	1	3.82347	0	5.41757	6
														High																							GGYPYDVPDYASLGGK	1	1	sp		CID	0	1	1	3.8229	0	2.35175	23
																																	High				DDDDKGGYPYDVPDYASLGGK	1	1	sp		CID	0	1	1	3.82233	1	71.4046	69
																																	High				GGYPYDVPDYASLGGK	1	1	sp		CID	0	1	1	3.82213	0	29.2957	17
																																	High				GGYPYDVPDYASLGGK	1	1	sp		CID	0	1	1	3.82208	0	4.01969	1
																																			High		RDHMVLLEFVTAAGITLGmDELYK	1	1	sp	M19(Oxidation)	CID	0	1	1	3.82177	1	10.2608	34
																																	High				FSVSGEGEGDATYGK	1	1	sp		CID	0	1	1	3.82102	0	2.77432	18
																																			High		RPAEDmEEEQAFK	4	2	sp;P61979-3	M6(Oxidation)	CID	0	1	1	3.82049	0	1.11357	1
																																	High				AEVKFEGDTLVNR	1	1	sp		CID	0	1	1	3.8201	1	0	14
																																	High				FSVSGEGEGDATYGK	1	1	sp		CID	0	1	1	3.82006	0	7.99442	6
																											High										RPAEDmEEEQAFKR	4	2	sp;P61979-3	M6(Oxidation)	CID	0	1	1	3.81831	1	1.95326	2
	High																																				RPAEDmEEEQAFK	4	2	sp;P61979-3	M6(Oxidation)	CID	0	1	1	3.81789	0		100
														High																							RPAEDmEEEQAFK	4	2	sp;P61979-3	M6(Oxidation)	CID	0	1	1	3.81741	0	20.447	24
																																	High				RPAEDMEEEQAFKR	4	2	P61979-3;sp		CID	0	1	1	3.81623	1	13.8895	23
																																			High		FSVSGEGEGDATYGK	1	1	sp		CID	0	1	1	3.81607	0	14.3352	22
														High																							GGYPYDVPDYASLGGK	1	1	sp		CID	0	1	1	3.81528	0	24.4048	60
														High																							AEVKFEGDTLVNR	1	1	sp		CID	0	1	1	3.81467	1	50.0783	74
																																	High				RPAEDMEEEQAFKR	4	2	P61979-3;sp		CID	0	1	1	3.81457	1	55.4569	78
																																			High		LEYNYNSHNVYImADK	1	1	sp	M13(Oxidation)	CID	0	1	1	3.81395	0	81.6629	3
																																			High		RPAEDmEEEQAFK	4	2	sp;P61979-3	M6(Oxidation)	CID	0	1	1	3.81187	0	14.9852	13
																																			High		RDHmVLLEFVTAAGITLGmDELYK	1	1	sp	M4(Oxidation); M19(Oxidation)	CID	0	1	1	3.81158	1	63.2383	12
																																				High	RDHmVLLEFVTAAGITLGmDELYK	1	1	sp	M4(Oxidation); M19(Oxidation)	CID	0	1	1	3.81049	1	43.0814	20
																																			High		FSVSGEGEGDATYGK	1	1	sp		CID	0	1	1	3.8104	0	14.4825	16
																																	High				RPAEDMEEEQAFKR	4	2	P61979-3;sp		CID	0	1	1	3.80981	1	51.8333	28
																																	High				GGYPYDVPDYASLGGK	1	1	sp		CID	0	1	1	3.80893	0	52.7312	5
														High																							DDDDKGGYPYDVPDYASLGGK	1	1	sp		CID	0	1	1	3.80654	1	72.4335	97
																																	High				GIDFKEDGNILGHK	1	1	sp		CID	0	1	1	3.8054	1	41.5503	4
																								High													GEELFTGVVPILVELDGDVNGHK	1	1	sp		CID	0	1	1	3.80535	0	28.9811	11
																																	High				GGYPYDVPDYASLGGK	1	1	sp		CID	0	1	1	3.80527	0	53.2471	92
														High																							GGYPYDVPDYASLGGK	1	1	sp		CID	0	1	1	3.80383	0	10.8212	9
																																			High		GGYPYDVPDYASLGGK	1	1	sp		CID	0	1	1	3.80358	0	11.5782	37
																																	High				GGYPYDVPDYASLGGK	1	1	sp		CID	0	1	1	3.80357	0	48.8102	100
																																	High				SAMPEGYVQER	1	1	sp		CID	0	1	1	3.80333	0	66.6415	5
[truncated: 18,928 more rows]
[truncated: 104 more columns]

## Sheet: param
Search report summary of file(s):
- F:\Data Serv-spectro F\2014\Reina San Martin_B\Orbitrap ELITE\VH051\LC_121114_VH051_ech01_spMouse20141203+Trib1-Flag-HA+GFP-Flag-HA.msf
- F:\Data Serv-spectro F\2014\Reina San Martin_B\Orbitrap ELITE\VH051\LC_121114_VH051_ech02_spMouse20141203+Trib1-Flag-HA+GFP-Flag-HA.msf
- F:\Data Serv-spectro F\2014\Reina San Martin_B\Orbitrap ELITE\VH051\LC_121114_VH051_ech03_spMouse20141203+Trib1-Flag-HA+GFP-Flag-HA.msf
- F:\Data Serv-spectro F\2014\Reina San Martin_B\Orbitrap ELITE\VH051\LC_121114_VH051_Ech04_spMouse20141203+Trib1-Flag-HA+GFP-Flag-HA.msf
- F:\Data Serv-spectro F\2014\Reina San Martin_B\Orbitrap ELITE\VH051\LC_121114_VH051_ech05_spMouse20141203+Trib1-Flag-HA+GFP-Flag-HA.msf
- F:\Data Serv-spectro F\2014\Reina San Martin_B\Orbitrap ELITE\VH051\LC_121114_VH051_ech06_spMouse20141203+Trib1-Flag-HA+GFP-Flag-HA.msf
- F:\Data Serv-spectro F\2014\Reina San Martin_B\Orbitrap ELITE\VH051\LC_121114_VH051_ech07_spMouse20141203+Trib1-Flag-HA+GFP-Flag-HA.msf
- F:\Data Serv-spectro F\2014\Reina San Martin_B\Orbitrap ELITE\VH051\LC_121114_VH051_ech08_spMouse20141203+Trib1-Flag-HA+GFP-Flag-HA.msf
- F:\Data Serv-spectro F\2014\Reina San Martin_B\Orbitrap ELITE\VH051\LC_121114_VH051_ech09_spMouse20141203+Trib1-Flag-HA+GFP-Flag-HA.msf
- F:\Data Serv-spectro F\2014\Reina San Martin_B\Orbitrap ELITE\VH051\LC_121114_VH051_ech10_spMouse20141203+Trib1-Flag-HA+GFP-Flag-HA.msf
- F:\Data Serv-spectro F\2014\Reina San Martin_B\Orbitrap ELITE\VH051\LC_121114_VH051_ech11_spMouse20141203+Trib1-Flag-HA+GFP-Flag-HA.msf
- F:\Data Serv-spectro F\2014\Reina San Martin_B\Orbitrap ELITE\VH051\LC_121114_VH051_ech12_spMouse20141203+Trib1-Flag-HA+GFP-Flag-HA.msf
- F:\Data Serv-spectro F\2014\Reina San Martin_B\Orbitrap ELITE\VH052\LC_121214_VH052_01_TRIB1_spMouse20141203+Trib1-Flag-HA+GFP-Flag-HA_FDR.msf
- F:\Data Serv-spectro F\2014\Reina San Martin_B\Orbitrap ELITE\VH052\LC_121214_VH052_02_F2_spMouse20141203+Trib1-Flag-HA+GFP-Flag-HA_FDR.msf
- F:\Data Serv-spectro F\2015\Reina San Martin_B\2015-02_LS078\LC_022715_LS078_ech01_spMouse_20141203+trib1-HA-Flag+GFP-HA-Flag_FV.msf
- F:\Data Serv-spectro F\2015\Reina San Martin_B\2015-02_LS078\LC_022715_LS078_ech02_spMouse_20141203+trib1-HA-Flag+GFP-HA-Flag_FV.msf
- F:\Data Serv-spectro F\2015\Reina San Martin_B\2015-02_LS078\LC_022715_LS078_ech03_spMouse_20141203+trib1-HA-Flag+GFP-HA-Flag_FV.msf
- F:\Data Serv-spectro F\2015\Reina San Martin_B\2015-02_LS078\LC_022715_LS078_ech04_spMouse_20141203+trib1-HA-Flag+GFP-HA-Flag_FV.msf
- F:\Data Serv-spectro F\2015\Reina San Martin_B\2015-02_LS078\LC_022715_LS078_ech05_spMouse_20141203+trib1-HA-Flag+GFP-HA-Flag_FV.msf
- F:\Data Serv-spectro F\2015\Reina San Martin_B\2015-02_LS078\LC_022715_LS078_ech06_spMouse_20141203+trib1-HA-Flag+GFP-HA-Flag_FV.msf
- F:\Data Serv-spectro F\2015\Reina San Martin_B\2015-02_LS078\LC_022715_LS078_ech07_spMouse_20141203+trib1-HA-Flag+GFP-HA-Flag_FV.msf
- F:\Data Serv-spectro F\2015\Reina San Martin_B\2015-02_LS078\LC_022715_LS078_ech08_spMouse_20141203+trib1-HA-Flag+GFP-HA-Flag_FV.msf
- F:\Data Serv-spectro F\2015\Reina San Martin_B\2015-02_LS078\LC_022715_LS078_ech09_spMouse_20141203+trib1-HA-Flag+GFP-HA-Flag_FV.msf
- F:\Data Serv-spectro F\2015\Reina San Martin_B\2015-02_LS078\LC_022715_LS078_ech11_spMouse_20141203+trib1-HA-Flag+GFP-HA-Flag_FV.msf
- F:\Data Serv-spectro F\2015\Reina San Martin_B\2015-02_LS078\LC_022715_LS078_ech12_spMouse_20141203+trib1-HA-Flag+GFP-HA-Flag_FV.msf
- F:\Data Serv-spectro F\2015\Reina San Martin_B\2015-02_LS078\LC_022715_LS078_ech13_spMouse_20141203+trib1-HA-Flag+GFP-HA-Flag_FV.msf
- F:\Data Serv-spectro F\2015\Reina San Martin_B\2015-02_LS078\LC_022715_LS078_ech14_spMouse_20141203+trib1-HA-Flag+GFP-HA-Flag_FV.msf
- F:\Data Serv-spectro F\2015\Reina San Martin_B\2015-02_LS078\LC_022715_LS078_ech15_spMouse_20141203+trib1-HA-Flag+GFP-HA-Flag_FV.msf
- F:\Data Serv-spectro F\2015\Reina San Martin_B\2015-02_LS078\LC_022715_LS078_ech16_spMouse_20141203+trib1-HA-Flag+GFP-HA-Flag_FV.msf
- F:\Data Serv-spectro F\2015\Reina San Martin_B\2015-02_LS078\LC_022715_LS078_ech17_spMouse_20141203+trib1-HA-Flag+GFP-HA-Flag_FV.msf
- F:\Data Serv-spectro F\2015\Reina San Martin_B\2015-02_LS078\LC_022715_LS078_ech18_spMouse_20141203+trib1-HA-Flag+GFP-HA-Flag_FV.msf
- F:\Data Serv-spectro F\2015\Reina San Martin_B\2015-02_LS078\LC_022715_LS078_ech19_spMouse_20141203+trib1-HA-Flag+GFP-HA-Flag_FV.msf
- F:\Data Serv-spectro F\2015\Reina San Martin_B\2015-02_LS079\LC_022715_LS079_01_F2_spMouse201412+Trib1-Flag-HA+GFP-Flag-HA_FDR.msf
- F:\Data Serv-spectro F\2015\Reina San Martin_B\2015-02_LS079\LC_022715_LS079_02_TRIB1_spMouse201412+Trib1-Flag-HA+GFP-Flag-HA_FDR.msf
- F:\Data Serv-spectro F\2015\Reina San Martin_B\2015-03_LS090\LC_032615_LS090_01_F2_spMouse201412+Trib1-Flag-HA+GFP-Flag-HA_FDR.msf
- F:\Data Serv-spectro F\2015\Reina San Martin_B\2015-03_LS090\LC_032615_LS090_02_TRIB1_spMouse201412+Trib1-Flag-HA+GFP-Flag-HA_FDR.msf
Created with Discoverer version: 1.4.0.288
================================================================================
Number of filtered/unfiltered result items:
- 368/369 protein group(s)
- 526/24570 merged protein(s)
- 3862/332248 peptide(s)
- 18143/684053 PSM(s)
- 399710/399710 search input(s)
================================================================================
Peptide Grouping Options
- Show peptide groups: False
- Group peptides by: Mass and Sequence
Protein Grouping Options
- Enable protein grouping: True
- Consider leucine and isoleucine as equal: True
- Consider only PSMs with confidence at least: Medium
- Consider only PSMs with delta Cn better than: 0.15
- Apply strict maximum parsimony principle: True
No filters applied for data reduction
Result filters:
#NAME?
- Peptide Rank (Maximum rank: 1)
- Peptides Per Protein (Minimal number of peptides: 2, Count only rank 1 peptides: True, Count peptide only in top scored proteins: True)
================================================================================
Summary of file F:\Data Serv-spectro F\2014\Reina San Martin_B\Orbitrap ELITE\VH051\LC_121114_VH051_ech01_spMouse20141203+Trib1-Flag-HA+GFP-Flag-HA.msf
Workflow created with Discoverer version: 1.4.1.14 (DBVersion:79)
================================================================================
Search name: LC_121114_VH051_ech01_spMouse20141203+Trib1-Flag-HA+GFP-Flag-HA
Search description: -
Search date: 12/15/2014 09:54:49
================================================================================
The pipeline tree:
------------------
|-(0) Spectrum Files
|-(1) Spectrum Selector
|-(2) Sequest HT
|-(3) Fixed Value PSM Validator
------------------------------------------------------------------------------
Processing node 0: Spectrum Files
------------------------------------------------------------------------------
Input Data:
-----------------------------
File Name(s): \\serv-spectro\Data Serv-spectro F\2014\Reina San Martin_B\Orbitrap ELITE\VH051\LC_121114_VH051_ech01.raw
------------------------------------------------------------------------------
Processing node 1: Spectrum Selector
------------------------------------------------------------------------------
1. General Settings:
-----------------------------
Precursor Selection: Use MS1 Precursor
Use New Precursor Reevaluation: True
2. Spectrum Properties Filter:
-----------------------------
Lower RT Limit: 0
Upper RT Limit: 0
First Scan: 0
Last Scan: 0
Lowest Charge State: 0
Highest Charge State: 0
Min. Precursor Mass: 350 Da
Max. Precursor Mass: 5000 Da
Total Intensity Threshold: 0
Minimum Peak Count: 1
3. Scan Event Filters:
-----------------------------
MS Order: Is MS2
Min. Collision Energy: 0
Max. Collision Energy: 100
Scan Type: Is Full
4. Peak Filters:
-----------------------------
S/N Threshold (FT-only): 1.5
5. Replacements for Unrecognized Properties:
-----------------------------
Unrecognized Charge Replacements: Automatic
Unrecognized Mass Analyzer Replacements: ITMS
Unrecognized MS Order Replacements: MS2
Unrecognized Activation Type Replacements: CID
Unrecognized Polarity Replacements: +
6. Just for Testing:
-----------------------------
Precursor Clipping Range Before: 2.5 Da
Precursor Clipping Range After: 5.5 Da
------------------------------------------------------------------------------
Processing node 2: Sequest HT
------------------------------------------------------------------------------
1. Input Data:
-----------------------------
Protein Database: VH051_spMouse20141203+Trib1-Flag-HA+GFP-Flag-HA.fasta
Enzyme Name: Trypsin (Full)
Max. Missed Cleavage Sites: 2
Min. Peptide Length: 6
Max. Peptide Length: 144
2. Scoring Options:
-----------------------------
Max. Delta Cn: 0.05
Max. Number of Peptides Reported: 10
3. Tolerances:
-----------------------------
Precursor Mass Tolerance: 7 ppm
Fragment Mass Tolerance: 0.5 Da
Use Average Precursor Mass: False
Use Average Fragment Mass: False
4. Spectrum Matching:
-----------------------------
Use Neutral Loss a Ions: True
Use Neutral Loss b Ions: True
Use Neutral Loss y Ions: True
Use Flanking Ions: True
Weight of a Ions: 0
Weight of b Ions: 1
Weight of c Ions: 0
Weight of x Ions: 0
Weight of y Ions: 1
Weight of z Ions: 0
5. Dynamic Modifications:
-----------------------------
Max. Equal Modifications Per Peptide: 3
Max. Dynamic Modifications Per Peptide: 4
1. Dynamic Modification: Oxidation / +15.995 Da (M)
6. Static Modifications:
-----------------------------
1. Static Modification: Carbamidomethyl / +57.021 Da (C)
------------------------------------------------------------------------------
Processing node 3: Fixed Value PSM Validator
------------------------------------------------------------------------------
================================================================================
Further information:
Sequest HT (2):
- Number of sequences searched: 24716
================================================================================
Processing details:
12/15/2014 09:59 AM	(2):Sequest HT:	Total search time was 1 min 35 s.
12/15/2014 09:59 AM	(2):Sequest HT:	Search completed
12/15/2014 09:59 AM	(2):Sequest HT:	9956 protein(s) + 0 decoy proteins scored and inserted into result file in 11.5 s.
12/15/2014 09:59 AM	(2):Sequest HT:	9956 protein(s) scored
12/15/2014 09:59 AM	(2):Sequest HT:	Search result finalization started.
12/15/2014 09:59 AM	(3):Fixed Value PSM Validator:	Evaluating peptides of Sequest HT (2) started
12/15/2014 09:59 AM	(2):Sequest HT:	Reading results took 3.1 s.
12/15/2014 09:59 AM	(2):Sequest HT:	Storing 12296 PSMs for 7211 spectra
12/15/2014 09:59 AM	(2):Sequest HT:	Start reading results.
12/15/2014 09:59 AM	(2):Sequest HT:	Performing target search containing 7211 spectra took 20.3 s.
12/15/2014 09:59 AM	(2):Sequest HT:	Average search time per spectrum was 2.6 ms.
12/15/2014 09:59 AM	(2):Sequest HT:	On-Disk search is performed
12/15/2014 09:59 AM	(2):Sequest HT:	Workload level: #spectra loaded and processed at once: 2000
12/15/2014 09:59 AM	(2):Sequest HT:	Workload level: #parallel tasks: 2
12/15/2014 09:59 AM	(2):Sequest HT:	ISE (1.1.1.11, x64) started at 12/15/2014 9:59:10 AM on PC3-0014-PAGE (x64) [2 CPUs] running Microsoft Windows NT 6.1.7601 Service Pack 1 (64bit) [.NET: 4.0.30319.18063]
12/15/2014 09:59 AM	(2):Sequest HT:	Start Sequest HT target search for 7211 spectra.
12/15/2014 09:59 AM	(2):Sequest HT:	FASTA indexing completed in 45 s.
12/15/2014 09:58 AM	(2):Sequest HT:	Building new target FASTA index. This may take up to several hours...
12/15/2014 09:58 AM	(2):Sequest HT:	Looking for existing target FASTA index.
12/15/2014 09:55 AM	(2):Sequest HT:	Sequence Database: VH051_spMouse20141203+Trib1-Flag-HA+GFP-Flag-HA.fasta
12/15/2014 09:55 AM	(1):Spectrum Selector:	Reading from File 1 of 1:\\serv-spectro\Data Serv-spectro F\2014\Reina San Martin_B\Orbitrap ELITE\VH051\LC_121114_VH051_ech01.raw (10823 spectra total)
================================================================================
Summary of file F:\Data Serv-spectro F\2014\Reina San Martin_B\Orbitrap ELITE\VH051\LC_121114_VH051_ech02_spMouse20141203+Trib1-Flag-HA+GFP-Flag-HA.msf
Workflow created with Discoverer version: 1.4.1.14 (DBVersion:79)
================================================================================
Search name: LC_121114_VH051_ech02_spMouse20141203+Trib1-Flag-HA+GFP-Flag-HA
Search description: -
Search date: 12/15/2014 09:55:24
================================================================================
The pipeline tree:
------------------
|-(0) Spectrum Files
|-(1) Spectrum Selector
|-(2) Sequest HT
|-(3) Fixed Value PSM Validator
------------------------------------------------------------------------------
Processing node 0: Spectrum Files
------------------------------------------------------------------------------
Input Data:
-----------------------------
File Name(s): \\serv-spectro\Data Serv-spectro F\2014\Reina San Martin_B\Orbitrap ELITE\VH051\LC_121114_VH051_ech02.raw
------------------------------------------------------------------------------
Processing node 1: Spectrum Selector
------------------------------------------------------------------------------
1. General Settings:
-----------------------------
Precursor Selection: Use MS1 Precursor
Use New Precursor Reevaluation: True
2. Spectrum Properties Filter:
-----------------------------
Lower RT Limit: 0
Upper RT Limit: 0
First Scan: 0
Last Scan: 0
Lowest Charge State: 0
Highest Charge State: 0
Min. Precursor Mass: 350 Da
Max. Precursor Mass: 5000 Da
Total Intensity Threshold: 0
Minimum Peak Count: 1
3. Scan Event Filters:
-----------------------------
MS Order: Is MS2
Min. Collision Energy: 0
Max. Collision Energy: 100
Scan Type: Is Full
4. Peak Filters:
-----------------------------
S/N Threshold (FT-only): 1.5
5. Replacements for Unrecognized Properties:
-----------------------------
Unrecognized Charge Replacements: Automatic
Unrecognized Mass Analyzer Replacements: ITMS
Unrecognized MS Order Replacements: MS2
Unrecognized Activation Type Replacements: CID
Unrecognized Polarity Replacements: +
6. Just for Testing:
-----------------------------
Precursor Clipping Range Before: 2.5 Da
Precursor Clipping Range After: 5.5 Da
------------------------------------------------------------------------------
Processing node 2: Sequest HT
------------------------------------------------------------------------------
1. Input Data:
-----------------------------
Protein Database: VH051_spMouse20141203+Trib1-Flag-HA+GFP-Flag-HA.fasta
Enzyme Name: Trypsin (Full)
Max. Missed Cleavage Sites: 2
Min. Peptide Length: 6
Max. Peptide Length: 144
2. Scoring Options:
-----------------------------
Max. Delta Cn: 0.05
Max. Number of Peptides Reported: 10
3. Tolerances:
-----------------------------
Precursor Mass Tolerance: 7 ppm
Fragment Mass Tolerance: 0.5 Da
Use Average Precursor Mass: False
Use Average Fragment Mass: False
4. Spectrum Matching:
-----------------------------
Use Neutral Loss a Ions: True
Use Neutral Loss b Ions: True
Use Neutral Loss y Ions: True
Use Flanking Ions: True
Weight of a Ions: 0
Weight of b Ions: 1
Weight of c Ions: 0
Weight of x Ions: 0
Weight of y Ions: 1
Weight of z Ions: 0
5. Dynamic Modifications:
-----------------------------
Max. Equal Modifications Per Peptide: 3
Max. Dynamic Modifications Per Peptide: 4
1. Dynamic Modification: Oxidation / +15.995 Da (M)
6. Static Modifications:
-----------------------------
1. Static Modification: Carbamidomethyl / +57.021 Da (C)
------------------------------------------------------------------------------
Processing node 3: Fixed Value PSM Validator
------------------------------------------------------------------------------
================================================================================
Further information:
Sequest HT (2):
- Number of sequences searched: 24716
================================================================================
Processing details:
12/15/2014 10:04 AM	(2):Sequest HT:	Total search time was 1 min 3 s.
12/15/2014 10:04 AM	(2):Sequest HT:	Search completed
12/15/2014 10:04 AM	(2):Sequest HT:	9658 protein(s) + 0 decoy proteins scored and inserted into result file in 11.1 s.
12/15/2014 10:04 AM	(2):Sequest HT:	9658 protein(s) scored
12/15/2014 10:04 AM	(2):Sequest HT:	Search result finalization started.
12/15/2014 10:04 AM	(3):Fixed Value PSM Validator:	Evaluating peptides of Sequest HT (2) started
12/15/2014 10:04 AM	(2):Sequest HT:	Reading results took 3.3 s.
12/15/2014 10:04 AM	(2):Sequest HT:	Storing 11934 PSMs for 8266 spectra
12/15/2014 10:04 AM	(2):Sequest HT:	Start reading results.
12/15/2014 10:04 AM	(2):Sequest HT:	Performing target search containing 8266 spectra took 27.3 s.
12/15/2014 10:04 AM	(2):Sequest HT:	Average search time per spectrum was 3.0 ms.
12/15/2014 10:03 AM	(2):Sequest HT:	On-Disk search is performed
12/15/2014 10:03 AM	(2):Sequest HT:	Workload level: #spectra loaded and processed at once: 2000
12/15/2014 10:03 AM	(2):Sequest HT:	Workload level: #parallel tasks: 2
12/15/2014 10:03 AM	(2):Sequest HT:	ISE (1.1.1.11, x64) started at 12/15/2014 10:03:39 AM on PC3-0014-PAGE (x64) [2 CPUs] running Microsoft Windows NT 6.1.7601 Service Pack 1 (64bit) [.NET: 4.0.30319.18063]
12/15/2014 10:03 AM	(2):Sequest HT:	Start Sequest HT target search for 8266 spectra.
12/15/2014 10:03 AM	(2):Sequest HT:	There is already an adequate target FASTA index.
12/15/2014 10:03 AM	(2):Sequest HT:	Looking for existing target FASTA index.
12/15/2014 10:00 AM	(2):Sequest HT:	Sequence Database: VH051_spMouse20141203+Trib1-Flag-HA+GFP-Flag-HA.fasta
12/15/2014 10:00 AM	(1):Spectrum Selector:	Reading from File 1 of 1:\\serv-spectro\Data Serv-spectro F\2014\Reina San Martin_B\Orbitrap ELITE\VH051\LC_121114_VH051_ech02.raw (11325 spectra total)
================================================================================
Summary of file F:\Data Serv-spectro F\2014\Reina San Martin_B\Orbitrap ELITE\VH051\LC_121114_VH051_ech03_spMouse20141203+Trib1-Flag-HA+GFP-Flag-HA.msf
Workflow created with Discoverer version: 1.4.1.14 (DBVersion:79)
================================================================================
Search name: LC_121114_VH051_ech03_spMouse20141203+Trib1-Flag-HA+GFP-Flag-HA
Search description: -
Search date: 12/15/2014 09:56:01
================================================================================
The pipeline tree:
------------------
|-(0) Spectrum Files
|-(1) Spectrum Selector
|-(2) Sequest HT
|-(3) Fixed Value PSM Validator
------------------------------------------------------------------------------
Processing node 0: Spectrum Files
------------------------------------------------------------------------------
Input Data:
-----------------------------
File Name(s): \\serv-spectro\Data Serv-spectro F\2014\Reina San Martin_B\Orbitrap ELITE\VH051\LC_121114_VH051_ech03.raw
------------------------------------------------------------------------------
Processing node 1: Spectrum Selector
------------------------------------------------------------------------------
1. General Settings:
-----------------------------
Precursor Selection: Use MS1 Precursor
Use New Precursor Reevaluation: True
2. Spectrum Properties Filter:
-----------------------------
Lower RT Limit: 0
Upper RT Limit: 0
First Scan: 0
Last Scan: 0
Lowest Charge State: 0
Highest Charge State: 0
Min. Precursor Mass: 350 Da
Max. Precursor Mass: 5000 Da
Total Intensity Threshold: 0
Minimum Peak Count: 1
3. Scan Event Filters:
-----------------------------
MS Order: Is MS2
Min. Collision Energy: 0
Max. Collision Energy: 100
Scan Type: Is Full
4. Peak Filters:
-----------------------------
S/N Threshold (FT-only): 1.5
5. Replacements for Unrecognized Properties:
-----------------------------
Unrecognized Charge Replacements: Automatic
Unrecognized Mass Analyzer Replacements: ITMS
Unrecognized MS Order Replacements: MS2
Unrecognized Activation Type Replacements: CID
Unrecognized Polarity Replacements: +
6. Just for Testing:
-----------------------------
Precursor Clipping Range Before: 2.5 Da
Precursor Clipping Range After: 5.5 Da
------------------------------------------------------------------------------
Processing node 2: Sequest HT
------------------------------------------------------------------------------
1. Input Data:
-----------------------------
Protein Database: VH051_spMouse20141203+Trib1-Flag-HA+GFP-Flag-HA.fasta
Enzyme Name: Trypsin (Full)
Max. Missed Cleavage Sites: 2
Min. Peptide Length: 6
Max. Peptide Length: 144
2. Scoring Options:
-----------------------------
Max. Delta Cn: 0.05
Max. Number of Peptides Reported: 10
3. Tolerances:
-----------------------------
Precursor Mass Tolerance: 7 ppm
Fragment Mass Tolerance: 0.5 Da
Use Average Precursor Mass: False
Use Average Fragment Mass: False
4. Spectrum Matching:
-----------------------------
Use Neutral Loss a Ions: True
Use Neutral Loss b Ions: True
Use Neutral Loss y Ions: True
Use Flanking Ions: True
Weight of a Ions: 0
Weight of b Ions: 1
Weight of c Ions: 0
Weight of x Ions: 0
Weight of y Ions: 1
Weight of z Ions: 0
5. Dynamic Modifications:
-----------------------------
Max. Equal Modifications Per Peptide: 3
Max. Dynamic Modifications Per Peptide: 4
1. Dynamic Modification: Oxidation / +15.995 Da (M)
6. Static Modifications:
-----------------------------
1. Static Modification: Carbamidomethyl / +57.021 Da (C)
------------------------------------------------------------------------------
Processing node 3: Fixed Value PSM Validator
------------------------------------------------------------------------------
================================================================================
Further information:
Sequest HT (2):
- Number of sequences searched: 24716
================================================================================
Processing details:
12/15/2014 10:09 AM	(2):Sequest HT:	Total search time was 1 min 4 s.
12/15/2014 10:09 AM	(2):Sequest HT:	Search completed
12/15/2014 10:09 AM	(2):Sequest HT:	11018 protein(s) + 0 decoy proteins scored and inserted into result file in 12.6 s.
12/15/2014 10:09 AM	(2):Sequest HT:	11018 protein(s) scored
12/15/2014 10:09 AM	(2):Sequest HT:	Search result finalization started.
12/15/2014 10:09 AM	(3):Fixed Value PSM Validator:	Evaluating peptides of Sequest HT (2) started
12/15/2014 10:09 AM	(2):Sequest HT:	Reading results took 3.4 s.
12/15/2014 10:09 AM	(2):Sequest HT:	Storing 13715 PSMs for 8550 spectra
12/15/2014 10:08 AM	(2):Sequest HT:	Start reading results.
12/15/2014 10:08 AM	(2):Sequest HT:	Performing target search containing 8550 spectra took 25.2 s.
12/15/2014 10:08 AM	(2):Sequest HT:	Average search time per spectrum was 2.7 ms.
12/15/2014 10:08 AM	(2):Sequest HT:	On-Disk search is performed
12/15/2014 10:08 AM	(2):Sequest HT:	Workload level: #spectra loaded and processed at once: 2000
12/15/2014 10:08 AM	(2):Sequest HT:	Workload level: #parallel tasks: 2
12/15/2014 10:08 AM	(2):Sequest HT:	ISE (1.1.1.11, x64) started at 12/15/2014 10:08:35 AM on PC3-0014-PAGE (x64) [2 CPUs] running Microsoft Windows NT 6.1.7601 Service Pack 1 (64bit) [.NET: 4.0.30319.18063]
12/15/2014 10:08 AM	(2):Sequest HT:	Start Sequest HT target search for 8550 spectra.
12/15/2014 10:08 AM	(2):Sequest HT:	There is already an adequate target FASTA index.
12/15/2014 10:08 AM	(2):Sequest HT:	Looking for existing target FASTA index.
12/15/2014 10:04 AM	(2):Sequest HT:	Sequence Database: VH051_spMouse20141203+Trib1-Flag-HA+GFP-Flag-HA.fasta
12/15/2014 10:04 AM	(1):Spectrum Selector:	Reading from File 1 of 1:\\serv-spectro\Data Serv-spectro F\2014\Reina San Martin_B\Orbitrap ELITE\VH051\LC_121114_VH051_ech03.raw (11860 spectra total)
================================================================================
Summary of file F:\Data Serv-spectro F\2014\Reina San Martin_B\Orbitrap ELITE\VH051\LC_121114_VH051_Ech04_spMouse20141203+Trib1-Flag-HA+GFP-Flag-HA.msf
Workflow created with Discoverer version: 1.4.1.14 (DBVersion:79)
================================================================================
Search name: LC_121114_VH051_Ech04_spMouse20141203+Trib1-Flag-HA+GFP-Flag-HA
Search description: -
Search date: 12/15/2014 09:56:28
================================================================================
The pipeline tree:
------------------
|-(0) Spectrum Files
|-(1) Spectrum Selector
|-(2) Sequest HT
|-(3) Fixed Value PSM Validator
------------------------------------------------------------------------------
Processing node 0: Spectrum Files
------------------------------------------------------------------------------
Input Data:
-----------------------------
File Name(s): \\serv-spectro\Data Serv-spectro F\2014\Reina San Martin_B\Orbitrap ELITE\VH051\LC_121114_VH051_Ech04.raw
------------------------------------------------------------------------------
Processing node 1: Spectrum Selector
------------------------------------------------------------------------------
1. General Settings:
-----------------------------
Precursor Selection: Use MS1 Precursor
Use New Precursor Reevaluation: True
2. Spectrum Properties Filter:
-----------------------------
Lower RT Limit: 0
Upper RT Limit: 0
First Scan: 0
Last Scan: 0
Lowest Charge State: 0
Highest Charge State: 0
Min. Precursor Mass: 350 Da
Max. Precursor Mass: 5000 Da
Total Intensity Threshold: 0
Minimum Peak Count: 1
3. Scan Event Filters:
-----------------------------
MS Order: Is MS2
Min. Collision Energy: 0
Max. Collision Energy: 100
Scan Type: Is Full
4. Peak Filters:
-----------------------------
S/N Threshold (FT-only): 1.5
5. Replacements for Unrecognized Properties:
-----------------------------
Unrecognized Charge Replacements: Automatic
Unrecognized Mass Analyzer Replacements: ITMS
Unrecognized MS Order Replacements: MS2
Unrecognized Activation Type Replacements: CID
Unrecognized Polarity Replacements: +
6. Just for Testing:
-----------------------------
Precursor Clipping Range Before: 2.5 Da
Precursor Clipping Range After: 5.5 Da
------------------------------------------------------------------------------
Processing node 2: Sequest HT
------------------------------------------------------------------------------
1. Input Data:
-----------------------------
Protein Database: VH051_spMouse20141203+Trib1-Flag-HA+GFP-Flag-HA.fasta
Enzyme Name: Trypsin (Full)
Max. Missed Cleavage Sites: 2
Min. Peptide Length: 6
Max. Peptide Length: 144
2. Scoring Options:
-----------------------------
Max. Delta Cn: 0.05
Max. Number of Peptides Reported: 10
3. Tolerances:
-----------------------------
Precursor Mass Tolerance: 7 ppm
Fragment Mass Tolerance: 0.5 Da
Use Average Precursor Mass: False
Use Average Fragment Mass: False
4. Spectrum Matching:
-----------------------------
Use Neutral Loss a Ions: True
Use Neutral Loss b Ions: True
Use Neutral Loss y Ions: True
Use Flanking Ions: True
Weight of a Ions: 0
Weight of b Ions: 1
Weight of c Ions: 0
Weight of x Ions: 0
Weight of y Ions: 1
Weight of z Ions: 0
5. Dynamic Modifications:
-----------------------------
Max. Equal Modifications Per Peptide: 3
Max. Dynamic Modifications Per Peptide: 4
1. Dynamic Modification: Oxidation / +15.995 Da (M)
6. Static Modifications:
-----------------------------
1. Static Modification: Carbamidomethyl / +57.021 Da (C)
------------------------------------------------------------------------------
Processing node 3: Fixed Value PSM Validator
------------------------------------------------------------------------------
================================================================================
Further information:
Sequest HT (2):
- Number of sequences searched: 24716
================================================================================
Processing details:
12/15/2014 10:13 AM	(2):Sequest HT:	Total search time was 50.6 s.
12/15/2014 10:13 AM	(2):Sequest HT:	Search completed
12/15/2014 10:13 AM	(2):Sequest HT:	9844 protein(s) + 0 decoy proteins scored and inserted into result file in 11.9 s.
12/15/2014 10:13 AM	(2):Sequest HT:	9844 protein(s) scored
12/15/2014 10:13 AM	(2):Sequest HT:	Search result finalization started.
12/15/2014 10:12 AM	(3):Fixed Value PSM Validator:	Evaluating peptides of Sequest HT (2) started
12/15/2014 10:12 AM	(2):Sequest HT:	Reading results took 3.2 s.
12/15/2014 10:12 AM	(2):Sequest HT:	Storing 11816 PSMs for 7847 spectra
12/15/2014 10:12 AM	(2):Sequest HT:	Start reading results.
12/15/2014 10:12 AM	(2):Sequest HT:	Performing target search containing 7847 spectra took 19.5 s.
12/15/2014 10:12 AM	(2):Sequest HT:	Average search time per spectrum was 2.3 ms.
12/15/2014 10:12 AM	(2):Sequest HT:	On-Disk search is performed
12/15/2014 10:12 AM	(2):Sequest HT:	Workload level: #spectra loaded and processed at once: 2000
12/15/2014 10:12 AM	(2):Sequest HT:	Workload level: #parallel tasks: 2
12/15/2014 10:12 AM	(2):Sequest HT:	ISE (1.1.1.11, x64) started at 12/15/2014 10:12:36 AM on PC3-0014-PAGE (x64) [2 CPUs] running Microsoft Windows NT 6.1.7601 Service Pack 1 (64bit) [.NET: 4.0.30319.18063]
12/15/2014 10:12 AM	(2):Sequest HT:	Start Sequest HT target search for 7847 spectra.
12/15/2014 10:12 AM	(2):Sequest HT:	There is already an adequate target FASTA index.
12/15/2014 10:12 AM	(2):Sequest HT:	Looking for existing target FASTA index.
12/15/2014 10:09 AM	(2):Sequest HT:	Sequence Database: VH051_spMouse20141203+Trib1-Flag-HA+GFP-Flag-HA.fasta
12/15/2014 10:09 AM	(1):Spectrum Selector:	Reading from File 1 of 1:\\serv-spectro\Data Serv-spectro F\2014\Reina San Martin_B\Orbitrap ELITE\VH051\LC_121114_VH051_Ech04.raw (10898 spectra total)
================================================================================
Summary of file F:\Data Serv-spectro F\2014\Reina San Martin_B\Orbitrap ELITE\VH051\LC_121114_VH051_ech05_spMouse20141203+Trib1-Flag-HA+GFP-Flag-HA.msf
Workflow created with Discoverer version: 1.4.1.14 (DBVersion:79)
================================================================================
Search name: LC_121114_VH051_ech05_spMouse20141203+Trib1-Flag-HA+GFP-Flag-HA
Search description: -
Search date: 12/15/2014 09:56:54
================================================================================
The pipeline tree:
------------------
|-(0) Spectrum Files
|-(1) Spectrum Selector
|-(2) Sequest HT
|-(3) Fixed Value PSM Validator
------------------------------------------------------------------------------
Processing node 0: Spectrum Files
------------------------------------------------------------------------------
Input Data:
-----------------------------
File Name(s): \\serv-spectro\Data Serv-spectro F\2014\Reina San Martin_B\Orbitrap ELITE\VH051\LC_121114_VH051_ech05.raw
------------------------------------------------------------------------------
Processing node 1: Spectrum Selector
------------------------------------------------------------------------------
1. General Settings:
-----------------------------
Precursor Selection: Use MS1 Precursor
Use New Precursor Reevaluation: True
2. Spectrum Properties Filter:
-----------------------------
Lower RT Limit: 0
Upper RT Limit: 0
First Scan: 0
Last Scan: 0
Lowest Charge State: 0
Highest Charge State: 0
Min. Precursor Mass: 350 Da
Max. Precursor Mass: 5000 Da
Total Intensity Threshold: 0
Minimum Peak Count: 1
3. Scan Event Filters:
-----------------------------
MS Order: Is MS2
Min. Collision Energy: 0
Max. Collision Energy: 100
Scan Type: Is Full
4. Peak Filters:
-----------------------------
S/N Threshold (FT-only): 1.5
5. Replacements for Unrecognized Properties:
-----------------------------
Unrecognized Charge Replacements: Automatic
Unrecognized Mass Analyzer Replacements: ITMS
Unrecognized MS Order Replacements: MS2
Unrecognized Activation Type Replacements: CID
Unrecognized Polarity Replacements: +
6. Just for Testing:
-----------------------------
Precursor Clipping Range Before: 2.5 Da
Precursor Clipping Range After: 5.5 Da
------------------------------------------------------------------------------
Processing node 2: Sequest HT
------------------------------------------------------------------------------
1. Input Data:
-----------------------------
Protein Database: VH051_spMouse20141203+Trib1-Flag-HA+GFP-Flag-HA.fasta
Enzyme Name: Trypsin (Full)
Max. Missed Cleavage Sites: 2
Min. Peptide Length: 6
Max. Peptide Length: 144
2. Scoring Options:
-----------------------------
Max. Delta Cn: 0.05
Max. Number of Peptides Reported: 10
3. Tolerances:
-----------------------------
Precursor Mass Tolerance: 7 ppm
Fragment Mass Tolerance: 0.5 Da
Use Average Precursor Mass: False
Use Average Fragment Mass: False
4. Spectrum Matching:
-----------------------------
Use Neutral Loss a Ions: True
Use Neutral Loss b Ions: True
Use Neutral Loss y Ions: True
Use Flanking Ions: True
Weight of a Ions: 0
Weight of b Ions: 1
Weight of c Ions: 0
Weight of x Ions: 0
Weight of y Ions: 1
Weight of z Ions: 0
5. Dynamic Modifications:
-----------------------------
Max. Equal Modifications Per Peptide: 3
Max. Dynamic Modifications Per Peptide: 4
1. Dynamic Modification: Oxidation / +15.995 Da (M)
6. Static Modifications:
-----------------------------
1. Static Modification: Carbamidomethyl / +57.021 Da (C)
------------------------------------------------------------------------------
Processing node 3: Fixed Value PSM Validator
------------------------------------------------------------------------------
================================================================================
Further information:
Sequest HT (2):
- Number of sequences searched: 24716
================================================================================
Processing details:
12/15/2014 10:17 AM	(2):Sequest HT:	Total search time was 52.9 s.
12/15/2014 10:17 AM	(2):Sequest HT:	Search completed
12/15/2014 10:17 AM	(2):Sequest HT:	10457 protein(s) + 0 decoy proteins scored and inserted into result file in 11.1 s.
12/15/2014 10:17 AM	(2):Sequest HT:	10457 protein(s) scored
12/15/2014 10:17 AM	(2):Sequest HT:	Search result finalization started.
12/15/2014 10:17 AM	(3):Fixed Value PSM Validator:	Evaluating peptides of Sequest HT (2) started
12/15/2014 10:17 AM	(2):Sequest HT:	Reading results took 2.9 s.
12/15/2014 10:17 AM	(2):Sequest HT:	Storing 13028 PSMs for 8067 spectra
12/15/2014 10:17 AM	(2):Sequest HT:	Start reading results.
12/15/2014 10:17 AM	(2):Sequest HT:	Performing target search containing 8067 spectra took 20.9 s.
12/15/2014 10:17 AM	(2):Sequest HT:	Average search time per spectrum was 2.4 ms.
12/15/2014 10:16 AM	(2):Sequest HT:	On-Disk search is performed
12/15/2014 10:16 AM	(2):Sequest HT:	Workload level: #spectra loaded and processed at once: 2000
12/15/2014 10:16 AM	(2):Sequest HT:	Workload level: #parallel tasks: 2
12/15/2014 10:16 AM	(2):Sequest HT:	ISE (1.1.1.11, x64) started at 12/15/2014 10:16:50 AM on PC3-0014-PAGE (x64) [2 CPUs] running Microsoft Windows NT 6.1.7601 Service Pack 1 (64bit) [.NET: 4.0.30319.18063]
12/15/2014 10:16 AM	(2):Sequest HT:	Start Sequest HT target search for 8067 spectra.
12/15/2014 10:16 AM	(2):Sequest HT:	There is already an adequate target FASTA index.
12/15/2014 10:16 AM	(2):Sequest HT:	Looking for existing target FASTA index.
12/15/2014 10:13 AM	(2):Sequest HT:	Sequence Database: VH051_spMouse20141203+Trib1-Flag-HA+GFP-Flag-HA.fasta
12/15/2014 10:13 AM	(1):Spectrum Selector:	Reading from File 1 of 1:\\serv-spectro\Data Serv-spectro F\2014\Reina San Martin_B\Orbitrap ELITE\VH051\LC_121114_VH051_ech05.raw (11339 spectra total)
================================================================================
Summary of file F:\Data Serv-spectro F\2014\Reina San Martin_B\Orbitrap ELITE\VH051\LC_121114_VH051_ech06_spMouse20141203+Trib1-Flag-HA+GFP-Flag-HA.msf
Workflow created with Discoverer version: 1.4.1.14 (DBVersion:79)
================================================================================
Search name: LC_121114_VH051_ech06_spMouse20141203+Trib1-Flag-HA+GFP-Flag-HA
Search description: -
Search date: 12/15/2014 09:57:36
================================================================================
The pipeline tree:
------------------
|-(0) Spectrum Files
|-(1) Spectrum Selector
|-(2) Sequest HT
|-(3) Fixed Value PSM Validator
------------------------------------------------------------------------------
Processing node 0: Spectrum Files
------------------------------------------------------------------------------
Input Data:
-----------------------------
File Name(s): \\serv-spectro\Data Serv-spectro F\2014\Reina San Martin_B\Orbitrap ELITE\VH051\LC_121114_VH051_ech06.raw
------------------------------------------------------------------------------
Processing node 1: Spectrum Selector
------------------------------------------------------------------------------
1. General Settings:
-----------------------------
Precursor Selection: Use MS1 Precursor
Use New Precursor Reevaluation: True
2. Spectrum Properties Filter:
-----------------------------
Lower RT Limit: 0
Upper RT Limit: 0
First Scan: 0
Last Scan: 0
Lowest Charge State: 0
Highest Charge State: 0
Min. Precursor Mass: 350 Da
Max. Precursor Mass: 5000 Da
Total Intensity Threshold: 0
Minimum Peak Count: 1
3. Scan Event Filters:
-----------------------------
MS Order: Is MS2
Min. Collision Energy: 0
Max. Collision Energy: 100
Scan Type: Is Full
4. Peak Filters:
-----------------------------
S/N Threshold (FT-only): 1.5
5. Replacements for Unrecognized Properties:
-----------------------------
Unrecognized Charge Replacements: Automatic
Unrecognized Mass Analyzer Replacements: ITMS
Unrecognized MS Order Replacements: MS2
Unrecognized Activation Type Replacements: CID
Unrecognized Polarity Replacements: +
6. Just for Testing:
-----------------------------
Precursor Clipping Range Before: 2.5 Da
Precursor Clipping Range After: 5.5 Da
------------------------------------------------------------------------------
Processing node 2: Sequest HT
------------------------------------------------------------------------------
1. Input Data:
-----------------------------
Protein Database: VH051_spMouse20141203+Trib1-Flag-HA+GFP-Flag-HA.fasta
Enzyme Name: Trypsin (Full)
Max. Missed Cleavage Sites: 2
Min. Peptide Length: 6
Max. Peptide Length: 144
2. Scoring Options:
-----------------------------
Max. Delta Cn: 0.05
Max. Number of Peptides Reported: 10
3. Tolerances:
-----------------------------
Precursor Mass Tolerance: 7 ppm
Fragment Mass Tolerance: 0.5 Da
Use Average Precursor Mass: False
Use Average Fragment Mass: False
4. Spectrum Matching:
-----------------------------
Use Neutral Loss a Ions: True
Use Neutral Loss b Ions: True
Use Neutral Loss y Ions: True
Use Flanking Ions: True
Weight of a Ions: 0
Weight of b Ions: 1
Weight of c Ions: 0
Weight of x Ions: 0
Weight of y Ions: 1
Weight of z Ions: 0
5. Dynamic Modifications:
-----------------------------
Max. Equal Modifications Per Peptide: 3
Max. Dynamic Modifications Per Peptide: 4
1. Dynamic Modification: Oxidation / +15.995 Da (M)
6. Static Modifications:
-----------------------------
1. Static Modification: Carbamidomethyl / +57.021 Da (C)
------------------------------------------------------------------------------
Processing node 3: Fixed Value PSM Validator
------------------------------------------------------------------------------
================================================================================
Further information:
Sequest HT (2):
- Number of sequences searched: 24716
================================================================================
Processing details:
12/15/2014 10:21 AM	(2):Sequest HT:	Total search time was 56.2 s.
12/15/2014 10:21 AM	(2):Sequest HT:	Search completed
12/15/2014 10:21 AM	(2):Sequest HT:	10853 protein(s) + 0 decoy proteins scored and inserted into result file in 10.5 s.
12/15/2014 10:21 AM	(2):Sequest HT:	10853 protein(s) scored
12/15/2014 10:21 AM	(2):Sequest HT:	Search result finalization started.
12/15/2014 10:21 AM	(3):Fixed Value PSM Validator:	Evaluating peptides of Sequest HT (2) started
12/15/2014 10:21 AM	(2):Sequest HT:	Reading results took 3.5 s.
12/15/2014 10:21 AM	(2):Sequest HT:	Storing 13679 PSMs for 8553 spectra
12/15/2014 10:21 AM	(2):Sequest HT:	Start reading results.
12/15/2014 10:21 AM	(2):Sequest HT:	Performing target search containing 8553 spectra took 22.1 s.
12/15/2014 10:21 AM	(2):Sequest HT:	Average search time per spectrum was 2.4 ms.
12/15/2014 10:21 AM	(2):Sequest HT:	On-Disk search is performed
12/15/2014 10:21 AM	(2):Sequest HT:	Workload level: #spectra loaded and processed at once: 2000
12/15/2014 10:21 AM	(2):Sequest HT:	Workload level: #parallel tasks: 2
12/15/2014 10:21 AM	(2):Sequest HT:	ISE (1.1.1.11, x64) started at 12/15/2014 10:21:07 AM on PC3-0014-PAGE (x64) [2 CPUs] running Microsoft Windows NT 6.1.7601 Service Pack 1 (64bit) [.NET: 4.0.30319.18063]
12/15/2014 10:21 AM	(2):Sequest HT:	Start Sequest HT target search for 8553 spectra.
12/15/2014 10:21 AM	(2):Sequest HT:	There is already an adequate target FASTA index.
12/15/2014 10:21 AM	(2):Sequest HT:	Looking for existing target FASTA index.
12/15/2014 10:18 AM	(2):Sequest HT:	Sequence Database: VH051_spMouse20141203+Trib1-Flag-HA+GFP-Flag-HA.fasta
12/15/2014 10:17 AM	(1):Spectrum Selector:	Reading from File 1 of 1:\\serv-spectro\Data Serv-spectro F\2014\Reina San Martin_B\Orbitrap ELITE\VH051\LC_121114_VH051_ech06.raw (11601 spectra total)
================================================================================
Summary of file F:\Data Serv-spectro F\2014\Reina San Martin_B\Orbitrap ELITE\VH051\LC_121114_VH051_ech07_spMouse20141203+Trib1-Flag-HA+GFP-Flag-HA.msf
Workflow created with Discoverer version: 1.4.1.14 (DBVersion:79)
================================================================================
Search name: LC_121114_VH051_ech07_spMouse20141203+Trib1-Flag-HA+GFP-Flag-HA
Search description: -
Search date: 12/15/2014 09:58:08
================================================================================
The pipeline tree:
------------------
|-(0) Spectrum Files
|-(1) Spectrum Selector
|-(2) Sequest HT
|-(3) Fixed Value PSM Validator
------------------------------------------------------------------------------
Processing node 0: Spectrum Files
------------------------------------------------------------------------------
Input Data:
-----------------------------
File Name(s): \\serv-spectro\Data Serv-spectro F\2014\Reina San Martin_B\Orbitrap ELITE\VH051\LC_121114_VH051_ech07.raw
------------------------------------------------------------------------------
Processing node 1: Spectrum Selector
------------------------------------------------------------------------------
1. General Settings:
-----------------------------
Precursor Selection: Use MS1 Precursor
Use New Precursor Reevaluation: True
2. Spectrum Properties Filter:
-----------------------------
Lower RT Limit: 0
Upper RT Limit: 0
First Scan: 0
Last Scan: 0
Lowest Charge State: 0
Highest Charge State: 0
Min. Precursor Mass: 350 Da
Max. Precursor Mass: 5000 Da
Total Intensity Threshold: 0
Minimum Peak Count: 1
3. Scan Event Filters:
-----------------------------
MS Order: Is MS2
Min. Collision Energy: 0
Max. Collision Energy: 100
Scan Type: Is Full
4. Peak Filters:
-----------------------------
S/N Threshold (FT-only): 1.5
5. Replacements for Unrecognized Properties:
-----------------------------
Unrecognized Charge Replacements: Automatic
Unrecognized Mass Analyzer Replacements: ITMS
Unrecognized MS Order Replacements: MS2
Unrecognized Activation Type Replacements: CID
Unrecognized Polarity Replacements: +
6. Just for Testing:
-----------------------------
Precursor Clipping Range Before: 2.5 Da
Precursor Clipping Range After: 5.5 Da
------------------------------------------------------------------------------
Processing node 2: Sequest HT
------------------------------------------------------------------------------
1. Input Data:
-----------------------------
Protein Database: VH051_spMouse20141203+Trib1-Flag-HA+GFP-Flag-HA.fasta
Enzyme Name: Trypsin (Full)
Max. Missed Cleavage Sites: 2
Min. Peptide Length: 6
Max. Peptide Length: 144
2. Scoring Options:
-----------------------------
Max. Delta Cn: 0.05
Max. Number of Peptides Reported: 10
3. Tolerances:
-----------------------------
Precursor Mass Tolerance: 7 ppm
Fragment Mass Tolerance: 0.5 Da
Use Average Precursor Mass: False
Use Average Fragment Mass: False
4. Spectrum Matching:
-----------------------------
Use Neutral Loss a Ions: True
Use Neutral Loss b Ions: True
Use Neutral Loss y Ions: True
Use Flanking Ions: True
Weight of a Ions: 0
Weight of b Ions: 1
Weight of c Ions: 0
Weight of x Ions: 0
Weight of y Ions: 1
Weight of z Ions: 0
5. Dynamic Modifications:
-----------------------------
Max. Equal Modifications Per Peptide: 3
Max. Dynamic Modifications Per Peptide: 4
1. Dynamic Modification: Oxidation / +15.995 Da (M)
6. Static Modifications:
-----------------------------
1. Static Modification: Carbamidomethyl / +57.021 Da (C)
------------------------------------------------------------------------------
Processing node 3: Fixed Value PSM Validator
------------------------------------------------------------------------------
================================================================================
Further information:
Sequest HT (2):
- Number of sequences searched: 24716
================================================================================
Processing details:
12/15/2014 10:26 AM	(2):Sequest HT:	Total search time was 1 min 14 s.
12/15/2014 10:26 AM	(2):Sequest HT:	Search completed
12/15/2014 10:26 AM	(2):Sequest HT:	13375 protein(s) + 0 decoy proteins scored and inserted into result file in 13.9 s.
12/15/2014 10:26 AM	(2):Sequest HT:	13375 protein(s) scored
12/15/2014 10:26 AM	(2):Sequest HT:	Search result finalization started.
12/15/2014 10:25 AM	(3):Fixed Value PSM Validator:	Evaluating peptides of Sequest HT (2) started
12/15/2014 10:25 AM	(2):Sequest HT:	Reading results took 4.8 s.
12/15/2014 10:25 AM	(2):Sequest HT:	Storing 1193 PSMs for 898 spectra
12/15/2014 10:25 AM	(2):Sequest HT:	Storing 19497 PSMs for 10000 spectra
12/15/2014 10:25 AM	(2):Sequest HT:	Start reading results.
12/15/2014 10:25 AM	(2):Sequest HT:	Performing target search containing 10898 spectra took 33.5 s.
12/15/2014 10:25 AM	(2):Sequest HT:	Average search time per spectrum was 2.9 ms.
12/15/2014 10:25 AM	(2):Sequest HT:	On-Disk search is performed
12/15/2014 10:25 AM	(2):Sequest HT:	Workload level: #spectra loaded and processed at once: 2000
12/15/2014 10:25 AM	(2):Sequest HT:	Workload level: #parallel tasks: 2
12/15/2014 10:25 AM	(2):Sequest HT:	ISE (1.1.1.11, x64) started at 12/15/2014 10:25:21 AM on PC3-0014-PAGE (x64) [2 CPUs] running Microsoft Windows NT 6.1.7601 Service Pack 1 (64bit) [.NET: 4.0.30319.18063]
12/15/2014 10:25 AM	(2):Sequest HT:	Start Sequest HT target search for 10898 spectra.
12/15/2014 10:25 AM	(2):Sequest HT:	There is already an adequate target FASTA index.
12/15/2014 10:25 AM	(2):Sequest HT:	Looking for existing target FASTA index.
12/15/2014 10:22 AM	(2):Sequest HT:	Sequence Database: VH051_spMouse20141203+Trib1-Flag-HA+GFP-Flag-HA.fasta
12/15/2014 10:21 AM	(1):Spectrum Selector:	Reading from File 1 of 1:\\serv-spectro\Data Serv-spectro F\2014\Reina San Martin_B\Orbitrap ELITE\VH051\LC_121114_VH051_ech07.raw (14304 spectra total)
================================================================================
Summary of file F:\Data Serv-spectro F\2014\Reina San Martin_B\Orbitrap ELITE\VH051\LC_121114_VH051_ech08_spMouse20141203+Trib1-Flag-HA+GFP-Flag-HA.msf
Workflow created with Discoverer version: 1.4.1.14 (DBVersion:79)
================================================================================
Search name: LC_121114_VH051_ech08_spMouse20141203+Trib1-Flag-HA+GFP-Flag-HA
Search description: -
Search date: 12/15/2014 09:58:29
================================================================================
The pipeline tree:
------------------
|-(0) Spectrum Files
|-(1) Spectrum Selector
|-(2) Sequest HT
|-(3) Fixed Value PSM Validator
------------------------------------------------------------------------------
Processing node 0: Spectrum Files
------------------------------------------------------------------------------
Input Data:
-----------------------------
File Name(s): \\serv-spectro\Data Serv-spectro F\2014\Reina San Martin_B\Orbitrap ELITE\VH051\LC_121114_VH051_ech08.raw
------------------------------------------------------------------------------
Processing node 1: Spectrum Selector
------------------------------------------------------------------------------
1. General Settings:
-----------------------------
Precursor Selection: Use MS1 Precursor
Use New Precursor Reevaluation: True
2. Spectrum Properties Filter:
-----------------------------
Lower RT Limit: 0
Upper RT Limit: 0
First Scan: 0
Last Scan: 0
Lowest Charge State: 0
Highest Charge State: 0
Min. Precursor Mass: 350 Da
Max. Precursor Mass: 5000 Da
Total Intensity Threshold: 0
Minimum Peak Count: 1
3. Scan Event Filters:
-----------------------------
MS Order: Is MS2
Min. Collision Energy: 0
Max. Collision Energy: 100
Scan Type: Is Full
4. Peak Filters:
-----------------------------
S/N Threshold (FT-only): 1.5
5. Replacements for Unrecognized Properties:
-----------------------------
Unrecognized Charge Replacements: Automatic
Unrecognized Mass Analyzer Replacements: ITMS
Unrecognized MS Order Replacements: MS2
Unrecognized Activation Type Replacements: CID
Unrecognized Polarity Replacements: +
6. Just for Testing:
-----------------------------
Precursor Clipping Range Before: 2.5 Da
Precursor Clipping Range After: 5.5 Da
------------------------------------------------------------------------------
Processing node 2: Sequest HT
------------------------------------------------------------------------------
1. Input Data:
-----------------------------
Protein Database: VH051_spMouse20141203+Trib1-Flag-HA+GFP-Flag-HA.fasta
Enzyme Name: Trypsin (Full)
Max. Missed Cleavage Sites: 2
Min. Peptide Length: 6
Max. Peptide Length: 144
2. Scoring Options:
-----------------------------
Max. Delta Cn: 0.05
Max. Number of Peptides Reported: 10
3. Tolerances:
-----------------------------
Precursor Mass Tolerance: 7 ppm
Fragment Mass Tolerance: 0.5 Da
Use Average Precursor Mass: False
Use Average Fragment Mass: False
4. Spectrum Matching:
-----------------------------
Use Neutral Loss a Ions: True
Use Neutral Loss b Ions: True
Use Neutral Loss y Ions: True
Use Flanking Ions: True
Weight of a Ions: 0
Weight of b Ions: 1
Weight of c Ions: 0
Weight of x Ions: 0
Weight of y Ions: 1
Weight of z Ions: 0
5. Dynamic Modifications:
-----------------------------
Max. Equal Modifications Per Peptide: 3
Max. Dynamic Modifications Per Peptide: 4
1. Dynamic Modification: Oxidation / +15.995 Da (M)
6. Static Modifications:
-----------------------------
1. Static Modification: Carbamidomethyl / +57.021 Da (C)
------------------------------------------------------------------------------
Processing node 3: Fixed Value PSM Validator
------------------------------------------------------------------------------
================================================================================
Further information:
Sequest HT (2):
- Number of sequences searched: 24716
================================================================================
Processing details:
12/15/2014 10:30 AM	(2):Sequest HT:	Total search time was 1 min 6 s.
12/15/2014 10:30 AM	(2):Sequest HT:	Search completed
12/15/2014 10:30 AM	(2):Sequest HT:	12542 protein(s) + 0 decoy proteins scored and inserted into result file in 11.9 s.
12/15/2014 10:30 AM	(2):Sequest HT:	12542 protein(s) scored
12/15/2014 10:30 AM	(2):Sequest HT:	Search result finalization started.
12/15/2014 10:30 AM	(3):Fixed Value PSM Validator:	Evaluating peptides of Sequest HT (2) started
12/15/2014 10:30 AM	(2):Sequest HT:	Reading results took 3.6 s.
12/15/2014 10:30 AM	(2):Sequest HT:	Storing 16552 PSMs for 9373 spectra
12/15/2014 10:30 AM	(2):Sequest HT:	Start reading results.
12/15/2014 10:30 AM	(2):Sequest HT:	Performing target search containing 9373 spectra took 28.2 s.
12/15/2014 10:30 AM	(2):Sequest HT:	Average search time per spectrum was 2.8 ms.
12/15/2014 10:30 AM	(2):Sequest HT:	On-Disk search is performed
12/15/2014 10:30 AM	(2):Sequest HT:	Workload level: #spectra loaded and processed at once: 2000
12/15/2014 10:30 AM	(2):Sequest HT:	Workload level: #parallel tasks: 2
12/15/2014 10:30 AM	(2):Sequest HT:	ISE (1.1.1.11, x64) started at 12/15/2014 10:30:07 AM on PC3-0014-PAGE (x64) [2 CPUs] running Microsoft Windows NT 6.1.7601 Service Pack 1 (64bit) [.NET: 4.0.30319.18063]
12/15/2014 10:30 AM	(2):Sequest HT:	Start Sequest HT target search for 9373 spectra.
12/15/2014 10:30 AM	(2):Sequest HT:	There is already an adequate target FASTA index.
12/15/2014 10:30 AM	(2):Sequest HT:	Looking for existing target FASTA index.
12/15/2014 10:26 AM	(2):Sequest HT:	Sequence Database: VH051_spMouse20141203+Trib1-Flag-HA+GFP-Flag-HA.fasta
12/15/2014 10:26 AM	(1):Spectrum Selector:	Reading from File 1 of 1:\\serv-spectro\Data Serv-spectro F\2014\Reina San Martin_B\Orbitrap ELITE\VH051\LC_121114_VH051_ech08.raw (12595 spectra total)
================================================================================
Summary of file F:\Data Serv-spectro F\2014\Reina San Martin_B\Orbitrap ELITE\VH051\LC_121114_VH051_ech09_spMouse20141203+Trib1-Flag-HA+GFP-Flag-HA.msf
Workflow created with Discoverer version: 1.4.1.14 (DBVersion:79)
================================================================================
Search name: LC_121114_VH051_ech09_spMouse20141203+Trib1-Flag-HA+GFP-Flag-HA
Search description: -
Search date: 12/15/2014 09:58:54
================================================================================
The pipeline tree:
------------------
|-(0) Spectrum Files
|-(1) Spectrum Selector
|-(2) Sequest HT
|-(3) Fixed Value PSM Validator
------------------------------------------------------------------------------
Processing node 0: Spectrum Files
------------------------------------------------------------------------------
Input Data:
-----------------------------
File Name(s): \\serv-spectro\Data Serv-spectro F\2014\Reina San Martin_B\Orbitrap ELITE\VH051\LC_121114_VH051_ech09.raw
------------------------------------------------------------------------------
Processing node 1: Spectrum Selector
------------------------------------------------------------------------------
1. General Settings:
-----------------------------
Precursor Selection: Use MS1 Precursor
Use New Precursor Reevaluation: True
2. Spectrum Properties Filter:
-----------------------------
Lower RT Limit: 0
Upper RT Limit: 0
First Scan: 0
Last Scan: 0
Lowest Charge State: 0
Highest Charge State: 0
Min. Precursor Mass: 350 Da
Max. Precursor Mass: 5000 Da
Total Intensity Threshold: 0
Minimum Peak Count: 1
3. Scan Event Filters:
-----------------------------
MS Order: Is MS2
Min. Collision Energy: 0
Max. Collision Energy: 100
Scan Type: Is Full
4. Peak Filters:
-----------------------------
S/N Threshold (FT-only): 1.5
5. Replacements for Unrecognized Properties:
-----------------------------
Unrecognized Charge Replacements: Automatic
Unrecognized Mass Analyzer Replacements: ITMS
Unrecognized MS Order Replacements: MS2
Unrecognized Activation Type Replacements: CID
Unrecognized Polarity Replacements: +
6. Just for Testing:
-----------------------------
Precursor Clipping Range Before: 2.5 Da
Precursor Clipping Range After: 5.5 Da
------------------------------------------------------------------------------
Processing node 2: Sequest HT
------------------------------------------------------------------------------
1. Input Data:
-----------------------------
Protein Database: VH051_spMouse20141203+Trib1-Flag-HA+GFP-Flag-HA.fasta
Enzyme Name: Trypsin (Full)
Max. Missed Cleavage Sites: 2
Min. Peptide Length: 6
Max. Peptide Length: 144
2. Scoring Options:
-----------------------------
Max. Delta Cn: 0.05
Max. Number of Peptides Reported: 10
3. Tolerances:
-----------------------------
Precursor Mass Tolerance: 7 ppm
Fragment Mass Tolerance: 0.5 Da
Use Average Precursor Mass: False
Use Average Fragment Mass: False
4. Spectrum Matching:
-----------------------------
Use Neutral Loss a Ions: True
Use Neutral Loss b Ions: True
Use Neutral Loss y Ions: True
Use Flanking Ions: True
Weight of a Ions: 0
Weight of b Ions: 1
Weight of c Ions: 0
Weight of x Ions: 0
Weight of y Ions: 1
Weight of z Ions: 0
5. Dynamic Modifications:
-----------------------------
Max. Equal Modifications Per Peptide: 3
Max. Dynamic Modifications Per Peptide: 4
1. Dynamic Modification: Oxidation / +15.995 Da (M)
6. Static Modifications:
-----------------------------
1. Static Modification: Carbamidomethyl / +57.021 Da (C)
------------------------------------------------------------------------------
Processing node 3: Fixed Value PSM Validator
------------------------------------------------------------------------------
================================================================================
Further information:
Sequest HT (2):
- Number of sequences searched: 24716
================================================================================
Processing details:
12/15/2014 10:35 AM	(2):Sequest HT:	Total search time was 51.9 s.
12/15/2014 10:35 AM	(2):Sequest HT:	Search completed
12/15/2014 10:35 AM	(2):Sequest HT:	10790 protein(s) + 0 decoy proteins scored and inserted into result file in 11 s.
12/15/2014 10:35 AM	(2):Sequest HT:	10790 protein(s) scored
12/15/2014 10:34 AM	(2):Sequest HT:	Search result finalization started.
12/15/2014 10:34 AM	(3):Fixed Value PSM Validator:	Evaluating peptides of Sequest HT (2) started
12/15/2014 10:34 AM	(2):Sequest HT:	Reading results took 2.9 s.
12/15/2014 10:34 AM	(2):Sequest HT:	Storing 13161 PSMs for 7432 spectra
12/15/2014 10:34 AM	(2):Sequest HT:	Start reading results.
12/15/2014 10:34 AM	(2):Sequest HT:	Performing target search containing 7432 spectra took 22.1 s.
12/15/2014 10:34 AM	(2):Sequest HT:	Average search time per spectrum was 2.8 ms.
12/15/2014 10:34 AM	(2):Sequest HT:	On-Disk search is performed
12/15/2014 10:34 AM	(2):Sequest HT:	Workload level: #spectra loaded and processed at once: 2000
12/15/2014 10:34 AM	(2):Sequest HT:	Workload level: #parallel tasks: 2
12/15/2014 10:34 AM	(2):Sequest HT:	ISE (1.1.1.11, x64) started at 12/15/2014 10:34:28 AM on PC3-0014-PAGE (x64) [2 CPUs] running Microsoft Windows NT 6.1.7601 Service Pack 1 (64bit) [.NET: 4.0.30319.18063]
12/15/2014 10:34 AM	(2):Sequest HT:	Start Sequest HT target search for 7432 spectra.
12/15/2014 10:34 AM	(2):Sequest HT:	There is already an adequate target FASTA index.
12/15/2014 10:34 AM	(2):Sequest HT:	Looking for existing target FASTA index.
12/15/2014 10:31 AM	(2):Sequest HT:	Sequence Database: VH051_spMouse20141203+Trib1-Flag-HA+GFP-Flag-HA.fasta
12/15/2014 10:31 AM	(1):Spectrum Selector:	Reading from File 1 of 1:\\serv-spectro\Data Serv-spectro F\2014\Reina San Martin_B\Orbitrap ELITE\VH051\LC_121114_VH051_ech09.raw (10848 spectra total)
================================================================================
Summary of file F:\Data Serv-spectro F\2014\Reina San Martin_B\Orbitrap ELITE\VH051\LC_121114_VH051_ech10_spMouse20141203+Trib1-Flag-HA+GFP-Flag-HA.msf
Workflow created with Discoverer version: 1.4.1.14 (DBVersion:79)
================================================================================
Search name: LC_121114_VH051_ech10_spMouse20141203+Trib1-Flag-HA+GFP-Flag-HA
Search description: -
Search date: 12/15/2014 09:59:18
================================================================================
The pipeline tree:
------------------
|-(0) Spectrum Files
|-(1) Spectrum Selector
|-(2) Sequest HT
|-(3) Fixed Value PSM Validator
------------------------------------------------------------------------------
Processing node 0: Spectrum Files
------------------------------------------------------------------------------
Input Data:
-----------------------------
File Name(s): \\serv-spectro\Data Serv-spectro F\2014\Reina San Martin_B\Orbitrap ELITE\VH051\LC_121114_VH051_ech10.raw
------------------------------------------------------------------------------
Processing node 1: Spectrum Selector
------------------------------------------------------------------------------
1. General Settings:
-----------------------------
Precursor Selection: Use MS1 Precursor
Use New Precursor Reevaluation: True
2. Spectrum Properties Filter:
-----------------------------
Lower RT Limit: 0
Upper RT Limit: 0
First Scan: 0
Last Scan: 0
Lowest Charge State: 0
Highest Charge State: 0
Min. Precursor Mass: 350 Da
Max. Precursor Mass: 5000 Da
Total Intensity Threshold: 0
Minimum Peak Count: 1
3. Scan Event Filters:
-----------------------------
MS Order: Is MS2
Min. Collision Energy: 0
Max. Collision Energy: 100
Scan Type: Is Full
4. Peak Filters:
-----------------------------
S/N Threshold (FT-only): 1.5
5. Replacements for Unrecognized Properties:
-----------------------------
Unrecognized Charge Replacements: Automatic
Unrecognized Mass Analyzer Replacements: ITMS
Unrecognized MS Order Replacements: MS2
Unrecognized Activation Type Replacements: CID
Unrecognized Polarity Replacements: +
6. Just for Testing:
-----------------------------
Precursor Clipping Range Before: 2.5 Da
Precursor Clipping Range After: 5.5 Da
------------------------------------------------------------------------------
Processing node 2: Sequest HT
------------------------------------------------------------------------------
1. Input Data:
-----------------------------
Protein Database: VH051_spMouse20141203+Trib1-Flag-HA+GFP-Flag-HA.fasta
Enzyme Name: Trypsin (Full)
Max. Missed Cleavage Sites: 2
Min. Peptide Length: 6
Max. Peptide Length: 144
2. Scoring Options:
-----------------------------
Max. Delta Cn: 0.05
Max. Number of Peptides Reported: 10
3. Tolerances:
-----------------------------
Precursor Mass Tolerance: 7 ppm
Fragment Mass Tolerance: 0.5 Da
Use Average Precursor Mass: False
Use Average Fragment Mass: False
4. Spectrum Matching:
-----------------------------
Use Neutral Loss a Ions: True
Use Neutral Loss b Ions: True
Use Neutral Loss y Ions: True
Use Flanking Ions: True
Weight of a Ions: 0
Weight of b Ions: 1
Weight of c Ions: 0
Weight of x Ions: 0
Weight of y Ions: 1
Weight of z Ions: 0
5. Dynamic Modifications:
-----------------------------
Max. Equal Modifications Per Peptide: 3
Max. Dynamic Modifications Per Peptide: 4
1. Dynamic Modification: Oxidation / +15.995 Da (M)
6. Static Modifications:
-----------------------------
1. Static Modification: Carbamidomethyl / +57.021 Da (C)
------------------------------------------------------------------------------
Processing node 3: Fixed Value PSM Validator
------------------------------------------------------------------------------
================================================================================
Further information:
Sequest HT (2):
- Number of sequences searched: 24716
================================================================================
Processing details:
12/15/2014 10:39 AM	(2):Sequest HT:	Total search time was 50.1 s.
12/15/2014 10:39 AM	(2):Sequest HT:	Search completed
12/15/2014 10:39 AM	(2):Sequest HT:	10446 protein(s) + 0 decoy proteins scored and inserted into result file in 9.8 s.
12/15/2014 10:39 AM	(2):Sequest HT:	10446 protein(s) scored
12/15/2014 10:39 AM	(2):Sequest HT:	Search result finalization started.
12/15/2014 10:39 AM	(3):Fixed Value PSM Validator:	Evaluating peptides of Sequest HT (2) started
12/15/2014 10:39 AM	(2):Sequest HT:	Reading results took 2.9 s.
12/15/2014 10:39 AM	(2):Sequest HT:	Storing 12600 PSMs for 7148 spectra
12/15/2014 10:38 AM	(2):Sequest HT:	Start reading results.
12/15/2014 10:38 AM	(2):Sequest HT:	Performing target search containing 7148 spectra took 21 s.
12/15/2014 10:38 AM	(2):Sequest HT:	Average search time per spectrum was 2.7 ms.
12/15/2014 10:38 AM	(2):Sequest HT:	On-Disk search is performed
12/15/2014 10:38 AM	(2):Sequest HT:	Workload level: #spectra loaded and processed at once: 2000
12/15/2014 10:38 AM	(2):Sequest HT:	Workload level: #parallel tasks: 2
12/15/2014 10:38 AM	(2):Sequest HT:	ISE (1.1.1.11, x64) started at 12/15/2014 10:38:38 AM on PC3-0014-PAGE (x64) [2 CPUs] running Microsoft Windows NT 6.1.7601 Service Pack 1 (64bit) [.NET: 4.0.30319.18063]
12/15/2014 10:38 AM	(2):Sequest HT:	Start Sequest HT target search for 7148 spectra.
12/15/2014 10:38 AM	(2):Sequest HT:	There is already an adequate target FASTA index.
12/15/2014 10:38 AM	(2):Sequest HT:	Looking for existing target FASTA index.
12/15/2014 10:35 AM	(2):Sequest HT:	Sequence Database: VH051_spMouse20141203+Trib1-Flag-HA+GFP-Flag-HA.fasta
12/15/2014 10:35 AM	(1):Spectrum Selector:	Reading from File 1 of 1:\\serv-spectro\Data Serv-spectro F\2014\Reina San Martin_B\Orbitrap ELITE\VH051\LC_121114_VH051_ech10.raw (10754 spectra total)
================================================================================
Summary of file F:\Data Serv-spectro F\2014\Reina San Martin_B\Orbitrap ELITE\VH051\LC_121114_VH051_ech11_spMouse20141203+Trib1-Flag-HA+GFP-Flag-HA.msf
Workflow created with Discoverer version: 1.4.1.14 (DBVersion:79)
================================================================================
Search name: LC_121114_VH051_ech11_spMouse20141203+Trib1-Flag-HA+GFP-Flag-HA
Search description: -
Search date: 12/15/2014 09:59:47
================================================================================
The pipeline tree:
------------------
|-(0) Spectrum Files
|-(1) Spectrum Selector
|-(2) Sequest HT
|-(3) Fixed Value PSM Validator
------------------------------------------------------------------------------
Processing node 0: Spectrum Files
------------------------------------------------------------------------------
Input Data:
-----------------------------
File Name(s): \\serv-spectro\Data Serv-spectro F\2014\Reina San Martin_B\Orbitrap ELITE\VH051\LC_121114_VH051_ech11.raw
------------------------------------------------------------------------------
Processing node 1: Spectrum Selector
------------------------------------------------------------------------------
1. General Settings:
-----------------------------
Precursor Selection: Use MS1 Precursor
Use New Precursor Reevaluation: True
2. Spectrum Properties Filter:
-----------------------------
Lower RT Limit: 0
Upper RT Limit: 0
First Scan: 0
Last Scan: 0
Lowest Charge State: 0
Highest Charge State: 0
Min. Precursor Mass: 350 Da
Max. Precursor Mass: 5000 Da
Total Intensity Threshold: 0
Minimum Peak Count: 1
3. Scan Event Filters:
-----------------------------
MS Order: Is MS2
Min. Collision Energy: 0
Max. Collision Energy: 100
Scan Type: Is Full
4. Peak Filters:
-----------------------------
S/N Threshold (FT-only): 1.5
5. Replacements for Unrecognized Properties:
-----------------------------
Unrecognized Charge Replacements: Automatic
Unrecognized Mass Analyzer Replacements: ITMS
Unrecognized MS Order Replacements: MS2
Unrecognized Activation Type Replacements: CID
Unrecognized Polarity Replacements: +
6. Just for Testing:
-----------------------------
Precursor Clipping Range Before: 2.5 Da
Precursor Clipping Range After: 5.5 Da
------------------------------------------------------------------------------
Processing node 2: Sequest HT
------------------------------------------------------------------------------
1. Input Data:
-----------------------------
Protein Database: VH051_spMouse20141203+Trib1-Flag-HA+GFP-Flag-HA.fasta
Enzyme Name: Trypsin (Full)
Max. Missed Cleavage Sites: 2
Min. Peptide Length: 6
Max. Peptide Length: 144
2. Scoring Options:
-----------------------------
Max. Delta Cn: 0.05
Max. Number of Peptides Reported: 10
3. Tolerances:
-----------------------------
Precursor Mass Tolerance: 7 ppm
Fragment Mass Tolerance: 0.5 Da
Use Average Precursor Mass: False
Use Average Fragment Mass: False
4. Spectrum Matching:
-----------------------------
Use Neutral Loss a Ions: True
Use Neutral Loss b Ions: True
Use Neutral Loss y Ions: True
Use Flanking Ions: True
Weight of a Ions: 0
Weight of b Ions: 1
Weight of c Ions: 0
Weight of x Ions: 0
Weight of y Ions: 1
Weight of z Ions: 0
5. Dynamic Modifications:
-----------------------------
Max. Equal Modifications Per Peptide: 3
Max. Dynamic Modifications Per Peptide: 4
1. Dynamic Modification: Oxidation / +15.995 Da (M)
6. Static Modifications:
-----------------------------
1. Static Modification: Carbamidomethyl / +57.021 Da (C)
------------------------------------------------------------------------------
Processing node 3: Fixed Value PSM Validator
------------------------------------------------------------------------------
================================================================================
Further information:
Sequest HT (2):
- Number of sequences searched: 24716
================================================================================
Processing details:
12/15/2014 10:42 AM	(2):Sequest HT:	Total search time was 41.6 s.
12/15/2014 10:42 AM	(2):Sequest HT:	Search completed
12/15/2014 10:42 AM	(2):Sequest HT:	9148 protein(s) + 0 decoy proteins scored and inserted into result file in 9.9 s.
12/15/2014 10:42 AM	(2):Sequest HT:	9148 protein(s) scored
12/15/2014 10:42 AM	(2):Sequest HT:	Search result finalization started.
12/15/2014 10:42 AM	(3):Fixed Value PSM Validator:	Evaluating peptides of Sequest HT (2) started
12/15/2014 10:42 AM	(2):Sequest HT:	Reading results took 2.5 s.
12/15/2014 10:42 AM	(2):Sequest HT:	Storing 10255 PSMs for 6172 spectra
12/15/2014 10:42 AM	(2):Sequest HT:	Start reading results.
12/15/2014 10:42 AM	(2):Sequest HT:	Performing target search containing 6172 spectra took 17.4 s.
12/15/2014 10:42 AM	(2):Sequest HT:	Average search time per spectrum was 2.6 ms.
12/15/2014 10:42 AM	(2):Sequest HT:	On-Disk search is performed
12/15/2014 10:42 AM	(2):Sequest HT:	Workload level: #spectra loaded and processed at once: 2000
12/15/2014 10:42 AM	(2):Sequest HT:	Workload level: #parallel tasks: 2
12/15/2014 10:42 AM	(2):Sequest HT:	ISE (1.1.1.11, x64) started at 12/15/2014 10:42:08 AM on PC3-0014-PAGE (x64) [2 CPUs] running Microsoft Windows NT 6.1.7601 Service Pack 1 (64bit) [.NET: 4.0.30319.18063]
12/15/2014 10:42 AM	(2):Sequest HT:	Start Sequest HT target search for 6172 spectra.
12/15/2014 10:42 AM	(2):Sequest HT:	There is already an adequate target FASTA index.
12/15/2014 10:42 AM	(2):Sequest HT:	Looking for existing target FASTA index.
12/15/2014 10:39 AM	(2):Sequest HT:	Sequence Database: VH051_spMouse20141203+Trib1-Flag-HA+GFP-Flag-HA.fasta
12/15/2014 10:39 AM	(1):Spectrum Selector:	Reading from File 1 of 1:\\serv-spectro\Data Serv-spectro F\2014\Reina San Martin_B\Orbitrap ELITE\VH051\LC_121114_VH051_ech11.raw (9924 spectra total)
================================================================================
Summary of file F:\Data Serv-spectro F\2014\Reina San Martin_B\Orbitrap ELITE\VH051\LC_121114_VH051_ech12_spMouse20141203+Trib1-Flag-HA+GFP-Flag-HA.msf
Workflow created with Discoverer version: 1.4.1.14 (DBVersion:79)
================================================================================
Search name: LC_121114_VH051_ech12_spMouse20141203+Trib1-Flag-HA+GFP-Flag-HA
Search description: -
Search date: 12/15/2014 10:00:13
================================================================================
The pipeline tree:
------------------
|-(0) Spectrum Files
|-(1) Spectrum Selector
|-(2) Sequest HT
|-(3) Fixed Value PSM Validator
------------------------------------------------------------------------------
Processing node 0: Spectrum Files
------------------------------------------------------------------------------
Input Data:
-----------------------------
File Name(s): \\serv-spectro\Data Serv-spectro F\2014\Reina San Martin_B\Orbitrap ELITE\VH051\LC_121114_VH051_ech12.raw
------------------------------------------------------------------------------
Processing node 1: Spectrum Selector
------------------------------------------------------------------------------
1. General Settings:
-----------------------------
Precursor Selection: Use MS1 Precursor
Use New Precursor Reevaluation: True
2. Spectrum Properties Filter:
-----------------------------
Lower RT Limit: 0
Upper RT Limit: 0
First Scan: 0
Last Scan: 0
Lowest Charge State: 0
Highest Charge State: 0
Min. Precursor Mass: 350 Da
Max. Precursor Mass: 5000 Da
Total Intensity Threshold: 0
Minimum Peak Count: 1
3. Scan Event Filters:
-----------------------------
MS Order: Is MS2
Min. Collision Energy: 0
Max. Collision Energy: 100
Scan Type: Is Full
4. Peak Filters:
-----------------------------
S/N Threshold (FT-only): 1.5
5. Replacements for Unrecognized Properties:
-----------------------------
Unrecognized Charge Replacements: Automatic
Unrecognized Mass Analyzer Replacements: ITMS
Unrecognized MS Order Replacements: MS2
Unrecognized Activation Type Replacements: CID
Unrecognized Polarity Replacements: +
6. Just for Testing:
-----------------------------
Precursor Clipping Range Before: 2.5 Da
Precursor Clipping Range After: 5.5 Da
------------------------------------------------------------------------------
Processing node 2: Sequest HT
------------------------------------------------------------------------------
1. Input Data:
-----------------------------
Protein Database: VH051_spMouse20141203+Trib1-Flag-HA+GFP-Flag-HA.fasta
Enzyme Name: Trypsin (Full)
Max. Missed Cleavage Sites: 2
Min. Peptide Length: 6
Max. Peptide Length: 144
2. Scoring Options:
-----------------------------
Max. Delta Cn: 0.05
Max. Number of Peptides Reported: 10
3. Tolerances:
-----------------------------
Precursor Mass Tolerance: 7 ppm
Fragment Mass Tolerance: 0.5 Da
Use Average Precursor Mass: False
Use Average Fragment Mass: False
4. Spectrum Matching:
-----------------------------
Use Neutral Loss a Ions: True
Use Neutral Loss b Ions: True
Use Neutral Loss y Ions: True
Use Flanking Ions: True
Weight of a Ions: 0
Weight of b Ions: 1
Weight of c Ions: 0
Weight of x Ions: 0
Weight of y Ions: 1
Weight of z Ions: 0
5. Dynamic Modifications:
-----------------------------
Max. Equal Modifications Per Peptide: 3
Max. Dynamic Modifications Per Peptide: 4
1. Dynamic Modification: Oxidation / +15.995 Da (M)
6. Static Modifications:
-----------------------------
1. Static Modification: Carbamidomethyl / +57.021 Da (C)
------------------------------------------------------------------------------
Processing node 3: Fixed Value PSM Validator
------------------------------------------------------------------------------
================================================================================
Further information:
Sequest HT (2):
- Number of sequences searched: 24716
================================================================================
Processing details:
12/15/2014 10:46 AM	(2):Sequest HT:	Total search time was 40.8 s.
12/15/2014 10:46 AM	(2):Sequest HT:	Search completed
12/15/2014 10:46 AM	(2):Sequest HT:	9233 protein(s) + 0 decoy proteins scored and inserted into result file in 8.9 s.
12/15/2014 10:46 AM	(2):Sequest HT:	9233 protein(s) scored
12/15/2014 10:46 AM	(2):Sequest HT:	Search result finalization started.
12/15/2014 10:46 AM	(3):Fixed Value PSM Validator:	Evaluating peptides of Sequest HT (2) started
12/15/2014 10:46 AM	(2):Sequest HT:	Reading results took 2.4 s.
12/15/2014 10:46 AM	(2):Sequest HT:	Storing 10619 PSMs for 6194 spectra
12/15/2014 10:46 AM	(2):Sequest HT:	Start reading results.
12/15/2014 10:46 AM	(2):Sequest HT:	Performing target search containing 6194 spectra took 16.3 s.
12/15/2014 10:46 AM	(2):Sequest HT:	Average search time per spectrum was 2.4 ms.
12/15/2014 10:45 AM	(2):Sequest HT:	On-Disk search is performed
12/15/2014 10:45 AM	(2):Sequest HT:	Workload level: #spectra loaded and processed at once: 2000
12/15/2014 10:45 AM	(2):Sequest HT:	Workload level: #parallel tasks: 2
12/15/2014 10:45 AM	(2):Sequest HT:	ISE (1.1.1.11, x64) started at 12/15/2014 10:45:57 AM on PC3-0014-PAGE (x64) [2 CPUs] running Microsoft Windows NT 6.1.7601 Service Pack 1 (64bit) [.NET: 4.0.30319.18063]
12/15/2014 10:45 AM	(2):Sequest HT:	Start Sequest HT target search for 6194 spectra.
12/15/2014 10:45 AM	(2):Sequest HT:	There is already an adequate target FASTA index.
12/15/2014 10:45 AM	(2):Sequest HT:	Looking for existing target FASTA index.
12/15/2014 10:43 AM	(2):Sequest HT:	Sequence Database: VH051_spMouse20141203+Trib1-Flag-HA+GFP-Flag-HA.fasta
12/15/2014 10:42 AM	(1):Spectrum Selector:	Reading from File 1 of 1:\\serv-spectro\Data Serv-spectro F\2014\Reina San Martin_B\Orbitrap ELITE\VH051\LC_121114_VH051_ech12.raw (9968 spectra total)
================================================================================
Summary of file F:\Data Serv-spectro F\2014\Reina San Martin_B\Orbitrap ELITE\VH052\LC_121214_VH052_01_TRIB1_spMouse20141203+Trib1-Flag-HA+GFP-Flag-HA_FDR.msf
Workflow created with Discoverer version: 1.4.1.14 (DBVersion:79)
================================================================================
Search name: LC_121214_VH052_01_TRIB1_spMouse20141203+Trib1-Flag-HA+GFP-Flag-HA_FDR
Search description: -
Search date: 12/15/2014 10:13:55
================================================================================
The pipeline tree:
------------------
|-(0) Spectrum Files
|-(1) Spectrum Selector
|-(2) Sequest HT
|-(3) Target Decoy PSM Validator
------------------------------------------------------------------------------
Processing node 0: Spectrum Files
------------------------------------------------------------------------------
Input Data:
-----------------------------
File Name(s): \\serv-spectro\Data Serv-spectro F\2014\Reina San Martin_B\Orbitrap ELITE\VH052\LC_121214_VH052_01_TRIB1.raw
------------------------------------------------------------------------------
Processing node 1: Spectrum Selector
------------------------------------------------------------------------------
1. General Settings:
-----------------------------
Precursor Selection: Use MS1 Precursor
Use New Precursor Reevaluation: True
2. Spectrum Properties Filter:
-----------------------------
Lower RT Limit: 0
Upper RT Limit: 0
First Scan: 0
Last Scan: 0
Lowest Charge State: 0
Highest Charge State: 0
Min. Precursor Mass: 350 Da
Max. Precursor Mass: 5000 Da
Total Intensity Threshold: 0
Minimum Peak Count: 1
3. Scan Event Filters:
-----------------------------
MS Order: Is MS2
Min. Collision Energy: 0
Max. Collision Energy: 100
Scan Type: Is Full
4. Peak Filters:
-----------------------------
S/N Threshold (FT-only): 1.5
5. Replacements for Unrecognized Properties:
-----------------------------
Unrecognized Charge Replacements: Automatic
Unrecognized Mass Analyzer Replacements: ITMS
Unrecognized MS Order Replacements: MS2
Unrecognized Activation Type Replacements: CID
Unrecognized Polarity Replacements: +
6. Just for Testing:
-----------------------------
Precursor Clipping Range Before: 2.5 Da
Precursor Clipping Range After: 5.5 Da
------------------------------------------------------------------------------
Processing node 2: Sequest HT
------------------------------------------------------------------------------
1. Input Data:
-----------------------------
Protein Database: VH051_spMouse20141203+Trib1-Flag-HA+GFP-Flag-HA.fasta
Enzyme Name: Trypsin (Full)
Max. Missed Cleavage Sites: 2
Min. Peptide Length: 6
Max. Peptide Length: 144
2. Scoring Options:
-----------------------------
Max. Delta Cn: 0.05
Max. Number of Peptides Reported: 10
3. Tolerances:
-----------------------------
Precursor Mass Tolerance: 7 ppm
Fragment Mass Tolerance: 0.5 Da
Use Average Precursor Mass: False
Use Average Fragment Mass: False
4. Spectrum Matching:
-----------------------------
Use Neutral Loss a Ions: True
Use Neutral Loss b Ions: True
Use Neutral Loss y Ions: True
Use Flanking Ions: True
Weight of a Ions: 0
Weight of b Ions: 1
Weight of c Ions: 0
Weight of x Ions: 0
Weight of y Ions: 1
Weight of z Ions: 0
5. Dynamic Modifications:
-----------------------------
Max. Equal Modifications Per Peptide: 3
Max. Dynamic Modifications Per Peptide: 4
1. Dynamic Modification: Oxidation / +15.995 Da (M)
6. Static Modifications:
-----------------------------
1. Static Modification: Carbamidomethyl / +57.021 Da (C)
------------------------------------------------------------------------------
Processing node 3: Target Decoy PSM Validator
------------------------------------------------------------------------------
1. Decoy Database Search:
-----------------------------
Target FDR (Strict): 0.01
Target FDR (Relaxed): 0.05
================================================================================
Further information:
Sequest HT (2):
- Number of sequences searched: 24716
================================================================================
Processing details:
12/15/2014 11:01 AM	(2):Sequest HT:	Total search time was 4 min 58 s.
12/15/2014 11:01 AM	(2):Sequest HT:	Search completed
12/15/2014 11:01 AM	(2):Sequest HT:	18872 protein(s) + 19357 decoy proteins scored and inserted into result file in 30.4 s.
12/15/2014 11:01 AM	(2):Sequest HT:	18872 protein(s) scored
12/15/2014 11:01 AM	(2):Sequest HT:	Search result finalization started.
12/15/2014 11:00 AM	(3):Target Decoy PSM Validator:	Start calculating relaxed False Discovery Rate
12/15/2014 11:00 AM	(3):Target Decoy PSM Validator:	Start calculating strict False Discovery Rate
12/15/2014 11:00 AM	(3):Target Decoy PSM Validator:	Evaluating peptides of Sequest HT (2) started
12/15/2014 11:00 AM	(2):Sequest HT:	Reading results took 12.7 s.
12/15/2014 11:00 AM	(2):Sequest HT:	Storing 1061 decoy PSMs for 2343 spectra
12/15/2014 11:00 AM	(2):Sequest HT:	Storing 7881 decoy PSMs for 10000 spectra
12/15/2014 11:00 AM	(2):Sequest HT:	Storing 20913 decoy PSMs for 10000 spectra
12/15/2014 11:00 AM	(2):Sequest HT:	Storing 20022 decoy PSMs for 10000 spectra
12/15/2014 11:00 AM	(2):Sequest HT:	Start reading results.
12/15/2014 11:00 AM	(2):Sequest HT:	Performing decoy search containing 32343 spectra took 1 min 2 s.
12/15/2014 11:00 AM	(2):Sequest HT:	Average search time per spectrum was 1.9 ms.
12/15/2014 10:59 AM	(2):Sequest HT:	On-Disk search is performed
12/15/2014 10:59 AM	(2):Sequest HT:	Workload level: #spectra loaded and processed at once: 2000
12/15/2014 10:59 AM	(2):Sequest HT:	Workload level: #parallel tasks: 2
12/15/2014 10:59 AM	(2):Sequest HT:	ISE (1.1.1.11, x64) started at 12/15/2014 10:59:09 AM on PC3-0014-PAGE (x64) [2 CPUs] running Microsoft Windows NT 6.1.7601 Service Pack 1 (64bit) [.NET: 4.0.30319.18063]
12/15/2014 10:59 AM	(2):Sequest HT:	Start Sequest HT decoy search for 32343 spectra.
12/15/2014 10:59 AM	(2):Sequest HT:	FASTA indexing completed in 42.9 s.
12/15/2014 10:58 AM	(2):Sequest HT:	Building new decoy FASTA index. This may take up to several hours...
12/15/2014 10:58 AM	(2):Sequest HT:	Looking for existing decoy FASTA index.
12/15/2014 10:58 AM	(2):Sequest HT:	Reading results took 11.3 s.
12/15/2014 10:58 AM	(2):Sequest HT:	Storing 1067 PSMs for 2343 spectra
12/15/2014 10:58 AM	(2):Sequest HT:	Storing 7890 PSMs for 10000 spectra
12/15/2014 10:58 AM	(2):Sequest HT:	Storing 20701 PSMs for 10000 spectra
12/15/2014 10:58 AM	(2):Sequest HT:	Storing 19720 PSMs for 10000 spectra
12/15/2014 10:58 AM	(2):Sequest HT:	Start reading results.
12/15/2014 10:58 AM	(2):Sequest HT:	Performing target search containing 32343 spectra took 1 min 3 s.
12/15/2014 10:58 AM	(2):Sequest HT:	Average search time per spectrum was 1.9 ms.
12/15/2014 10:57 AM	(2):Sequest HT:	On-Disk search is performed
12/15/2014 10:57 AM	(2):Sequest HT:	Workload level: #spectra loaded and processed at once: 2000
12/15/2014 10:57 AM	(2):Sequest HT:	Workload level: #parallel tasks: 2
12/15/2014 10:57 AM	(2):Sequest HT:	ISE (1.1.1.11, x64) started at 12/15/2014 10:57:09 AM on PC3-0014-PAGE (x64) [2 CPUs] running Microsoft Windows NT 6.1.7601 Service Pack 1 (64bit) [.NET: 4.0.30319.18063]
12/15/2014 10:57 AM	(2):Sequest HT:	Start Sequest HT target search for 32343 spectra.
12/15/2014 10:57 AM	(2):Sequest HT:	There is already an adequate target FASTA index.
12/15/2014 10:57 AM	(2):Sequest HT:	Looking for existing target FASTA index.
12/15/2014 10:46 AM	(2):Sequest HT:	Sequence Database: VH051_spMouse20141203+Trib1-Flag-HA+GFP-Flag-HA.fasta
12/15/2014 10:46 AM	(1):Spectrum Selector:	Reading from File 1 of 1:\\serv-spectro\Data Serv-spectro F\2014\Reina San Martin_B\Orbitrap ELITE\VH052\LC_121214_VH052_01_TRIB1.raw (37371 spectra total)
================================================================================
Summary of file F:\Data Serv-spectro F\2014\Reina San Martin_B\Orbitrap ELITE\VH052\LC_121214_VH052_02_F2_spMouse20141203+Trib1-Flag-HA+GFP-Flag-HA_FDR.msf
Workflow created with Discoverer version: 1.4.1.14 (DBVersion:79)
================================================================================
Search name: LC_121214_VH052_02_F2_spMouse20141203+Trib1-Flag-HA+GFP-Flag-HA_FDR
Search description: -
Search date: 12/15/2014 10:14:15
================================================================================
The pipeline tree:
------------------
|-(0) Spectrum Files
|-(1) Spectrum Selector
|-(2) Sequest HT
|-(3) Target Decoy PSM Validator
------------------------------------------------------------------------------
Processing node 0: Spectrum Files
------------------------------------------------------------------------------
Input Data:
-----------------------------
File Name(s): \\serv-spectro\Data Serv-spectro F\2014\Reina San Martin_B\Orbitrap ELITE\VH052\LC_121214_VH052_02_F2.raw
------------------------------------------------------------------------------
Processing node 1: Spectrum Selector
------------------------------------------------------------------------------
1. General Settings:
-----------------------------
Precursor Selection: Use MS1 Precursor
Use New Precursor Reevaluation: True
2. Spectrum Properties Filter:
-----------------------------
Lower RT Limit: 0
Upper RT Limit: 0
First Scan: 0
Last Scan: 0
Lowest Charge State: 0
Highest Charge State: 0
Min. Precursor Mass: 350 Da
Max. Precursor Mass: 5000 Da
Total Intensity Threshold: 0
Minimum Peak Count: 1
3. Scan Event Filters:
-----------------------------
MS Order: Is MS2
Min. Collision Energy: 0
Max. Collision Energy: 100
Scan Type: Is Full
4. Peak Filters:
-----------------------------
S/N Threshold (FT-only): 1.5
5. Replacements for Unrecognized Properties:
-----------------------------
Unrecognized Charge Replacements: Automatic
Unrecognized Mass Analyzer Replacements: ITMS
Unrecognized MS Order Replacements: MS2
Unrecognized Activation Type Replacements: CID
Unrecognized Polarity Replacements: +
6. Just for Testing:
-----------------------------
Precursor Clipping Range Before: 2.5 Da
Precursor Clipping Range After: 5.5 Da
------------------------------------------------------------------------------
Processing node 2: Sequest HT
------------------------------------------------------------------------------
1. Input Data:
-----------------------------
Protein Database: VH051_spMouse20141203+Trib1-Flag-HA+GFP-Flag-HA.fasta
Enzyme Name: Trypsin (Full)
Max. Missed Cleavage Sites: 2
Min. Peptide Length: 6
Max. Peptide Length: 144
2. Scoring Options:
-----------------------------
Max. Delta Cn: 0.05
Max. Number of Peptides Reported: 10
3. Tolerances:
-----------------------------
Precursor Mass Tolerance: 7 ppm
Fragment Mass Tolerance: 0.5 Da
Use Average Precursor Mass: False
Use Average Fragment Mass: False
4. Spectrum Matching:
-----------------------------
Use Neutral Loss a Ions: True
Use Neutral Loss b Ions: True
Use Neutral Loss y Ions: True
Use Flanking Ions: True
Weight of a Ions: 0
Weight of b Ions: 1
Weight of c Ions: 0
Weight of x Ions: 0
Weight of y Ions: 1
Weight of z Ions: 0
5. Dynamic Modifications:
-----------------------------
Max. Equal Modifications Per Peptide: 3
Max. Dynamic Modifications Per Peptide: 4
1. Dynamic Modification: Oxidation / +15.995 Da (M)
6. Static Modifications:
-----------------------------
1. Static Modification: Carbamidomethyl / +57.021 Da (C)
------------------------------------------------------------------------------
Processing node 3: Target Decoy PSM Validator
------------------------------------------------------------------------------
1. Decoy Database Search:
-----------------------------
Target FDR (Strict): 0.01
Target FDR (Relaxed): 0.05
================================================================================
Further information:
Sequest HT (2):
- Number of sequences searched: 24716
================================================================================
Processing details:
12/15/2014 11:17 AM	(2):Sequest HT:	Total search time was 4 min 46 s.
12/15/2014 11:17 AM	(2):Sequest HT:	Search completed
12/15/2014 11:17 AM	(2):Sequest HT:	18993 protein(s) + 19092 decoy proteins scored and inserted into result file in 45 s.
12/15/2014 11:17 AM	(2):Sequest HT:	18993 protein(s) scored
12/15/2014 11:16 AM	(2):Sequest HT:	Search result finalization started.
12/15/2014 11:15 AM	(3):Target Decoy PSM Validator:	Start calculating relaxed False Discovery Rate
12/15/2014 11:15 AM	(3):Target Decoy PSM Validator:	Start calculating strict False Discovery Rate
12/15/2014 11:15 AM	(3):Target Decoy PSM Validator:	Evaluating peptides of Sequest HT (2) started
12/15/2014 11:15 AM	(2):Sequest HT:	Reading results took 19.8 s.
12/15/2014 11:15 AM	(2):Sequest HT:	Storing 2400 decoy PSMs for 4593 spectra
12/15/2014 11:15 AM	(2):Sequest HT:	Storing 12556 decoy PSMs for 10000 spectra
12/15/2014 11:15 AM	(2):Sequest HT:	Storing 20948 decoy PSMs for 10000 spectra
12/15/2014 11:15 AM	(2):Sequest HT:	Storing 19872 decoy PSMs for 10000 spectra
12/15/2014 11:14 AM	(2):Sequest HT:	Start reading results.
12/15/2014 11:14 AM	(2):Sequest HT:	Performing decoy search containing 34593 spectra took 1 min 15 s.
12/15/2014 11:14 AM	(2):Sequest HT:	Average search time per spectrum was 2.1 ms.
12/15/2014 11:13 AM	(2):Sequest HT:	On-Disk search is performed
12/15/2014 11:13 AM	(2):Sequest HT:	Workload level: #spectra loaded and processed at once: 2000
12/15/2014 11:13 AM	(2):Sequest HT:	Workload level: #parallel tasks: 2
12/15/2014 11:13 AM	(2):Sequest HT:	ISE (1.1.1.11, x64) started at 12/15/2014 11:13:44 AM on PC3-0014-PAGE (x64) [2 CPUs] running Microsoft Windows NT 6.1.7601 Service Pack 1 (64bit) [.NET: 4.0.30319.18063]
12/15/2014 11:13 AM	(2):Sequest HT:	Start Sequest HT decoy search for 34593 spectra.
12/15/2014 11:13 AM	(2):Sequest HT:	There is already an adequate decoy FASTA index.
12/15/2014 11:13 AM	(2):Sequest HT:	Looking for existing decoy FASTA index.
12/15/2014 11:13 AM	(2):Sequest HT:	Reading results took 16.1 s.
12/15/2014 11:13 AM	(2):Sequest HT:	Storing 2348 PSMs for 4593 spectra
12/15/2014 11:13 AM	(2):Sequest HT:	Storing 12563 PSMs for 10000 spectra
12/15/2014 11:13 AM	(2):Sequest HT:	Storing 20833 PSMs for 10000 spectra
12/15/2014 11:13 AM	(2):Sequest HT:	Storing 19685 PSMs for 10000 spectra
12/15/2014 11:13 AM	(2):Sequest HT:	Start reading results.
12/15/2014 11:13 AM	(2):Sequest HT:	Performing target search containing 34593 spectra took 1 min 8 s.
12/15/2014 11:13 AM	(2):Sequest HT:	Average search time per spectrum was 1.9 ms.
12/15/2014 11:12 AM	(2):Sequest HT:	On-Disk search is performed
12/15/2014 11:12 AM	(2):Sequest HT:	Workload level: #spectra loaded and processed at once: 2000
12/15/2014 11:12 AM	(2):Sequest HT:	Workload level: #parallel tasks: 2
12/15/2014 11:12 AM	(2):Sequest HT:	ISE (1.1.1.11, x64) started at 12/15/2014 11:12:19 AM on PC3-0014-PAGE (x64) [2 CPUs] running Microsoft Windows NT 6.1.7601 Service Pack 1 (64bit) [.NET: 4.0.30319.18063]
12/15/2014 11:12 AM	(2):Sequest HT:	Start Sequest HT target search for 34593 spectra.
12/15/2014 11:12 AM	(2):Sequest HT:	There is already an adequate target FASTA index.
12/15/2014 11:12 AM	(2):Sequest HT:	Looking for existing target FASTA index.
12/15/2014 11:02 AM	(2):Sequest HT:	Sequence Database: VH051_spMouse20141203+Trib1-Flag-HA+GFP-Flag-HA.fasta
12/15/2014 11:02 AM	(1):Spectrum Selector:	Reading from File 1 of 1:\\serv-spectro\Data Serv-spectro F\2014\Reina San Martin_B\Orbitrap ELITE\VH052\LC_121214_VH052_02_F2.raw (39679 spectra total)
================================================================================
Summary of file F:\Data Serv-spectro F\2015\Reina San Martin_B\2015-02_LS078\LC_022715_LS078_ech01_spMouse_20141203+trib1-HA-Flag+GFP-HA-Flag_FV.msf
Workflow created with Discoverer version: 1.4.1.14 (DBVersion:79)
================================================================================
Search name: LC_022715_LS078_ech01_spMouse_20141203+trib1-HA-Flag+GFP-HA-Flag_FV
Search description: Workflow for processing LTQ Orbitrap raw files with Sequest HT and Mascot.
Add the modifications in the Sequest HT and Mascot node.
Search date: 03/02/2015 14:38:30
================================================================================
The pipeline tree:
------------------
|-(0) Spectrum Files
|-(1) Spectrum Selector
|-(2) Sequest HT
|-(3) Fixed Value PSM Validator
------------------------------------------------------------------------------
Processing node 0: Spectrum Files
------------------------------------------------------------------------------
Input Data:
-----------------------------
File Name(s): \\serv-spectro\Data Serv-spectro F\2015\Reina San Martin_B\2015-02_LS078\LC_022715_LS078_ech01.raw
------------------------------------------------------------------------------
Processing node 1: Spectrum Selector
------------------------------------------------------------------------------
1. General Settings:
-----------------------------
Precursor Selection: Use MS1 Precursor
Use New Precursor Reevaluation: True
2. Spectrum Properties Filter:
-----------------------------
Lower RT Limit: 0
Upper RT Limit: 0
First Scan: 0
Last Scan: 0
Lowest Charge State: 0
Highest Charge State: 0
Min. Precursor Mass: 350 Da
Max. Precursor Mass: 5000 Da
Total Intensity Threshold: 0
Minimum Peak Count: 1
3. Scan Event Filters:
-----------------------------
MS Order: Is MS2
Min. Collision Energy: 0
Max. Collision Energy: 100
Scan Type: Is Full
4. Peak Filters:
-----------------------------
S/N Threshold (FT-only): 1.5
5. Replacements for Unrecognized Properties:
-----------------------------
Unrecognized Charge Replacements: Automatic
Unrecognized Mass Analyzer Replacements: ITMS
Unrecognized MS Order Replacements: MS2
Unrecognized Activation Type Replacements: CID
Unrecognized Polarity Replacements: +
6. Just for Testing:
-----------------------------
Precursor Clipping Range Before: 2.5 Da
Precursor Clipping Range After: 5.5 Da
------------------------------------------------------------------------------
Processing node 2: Sequest HT
------------------------------------------------------------------------------
1. Input Data:
-----------------------------
Protein Database: VH051_spMouse20141203+Trib1-Flag-HA+GFP-Flag-HA.fasta
Enzyme Name: Trypsin (Full)
Max. Missed Cleavage Sites: 2
Min. Peptide Length: 6
Max. Peptide Length: 144
2. Scoring Options:
-----------------------------
Max. Delta Cn: 0.05
Max. Number of Peptides Reported: 10
3. Tolerances:
-----------------------------
Precursor Mass Tolerance: 7 ppm
Fragment Mass Tolerance: 0.5 Da
Use Average Precursor Mass: False
Use Average Fragment Mass: False
4. Spectrum Matching:
-----------------------------
Use Neutral Loss a Ions: True
Use Neutral Loss b Ions: True
Use Neutral Loss y Ions: True
Use Flanking Ions: True
Weight of a Ions: 0
Weight of b Ions: 1
Weight of c Ions: 0
Weight of x Ions: 0
Weight of y Ions: 1
Weight of z Ions: 0
5. Dynamic Modifications:
-----------------------------
Max. Equal Modifications Per Peptide: 3
Max. Dynamic Modifications Per Peptide: 4
1. Dynamic Modification: Oxidation / +15.995 Da (M)
[truncated: 2,840 more rows]
